# Supplementary material for: Response of YPM x Ross 708 male broilers to diets containing varying inclusions of phytase, calcium butyrate, and bacitracin methylene disalicylate during the grower and finisher periods–part 2: Intestinal health and physiology
Source: Poult Sci. 2025 Jan 31;104(3):104862. doi: 10.1016/j.psj.2025.104862 (PMC12011101; doi:10.1016/j.psj.2025.104862)
Supplement: Supplementary file 2 [file mmc2.xlsx]

## Sheet: Guide to Sections
Response of YPM x Ross 708 male broilers to diets containing varying inclusions of phytase, calcium butyrate, and bacitracin methylene disalicylate during the grower and finisher periods–part 2: intestinal health and physiology Joseph P. Gulizia, Zubair Khalid, Maria T. Terra-Long, Jose I. Vargas, Jose R. Hernandez, Wilmer J. Pacheco, James Krehling, Ken Macklin, William A. Dozier, III, Klint W. …
SUPPLEMENTARY DATA 2
Number of up- and down-regulated differentially expressed genes (DEGs) based on predicted metagenome of the cecal microbiota compared between YPM x Ross 708 male broilers provided a negative control (NC; 0 FTU/kg) diet and a NC with phytase supplementation (500 or 1,500 FTU/kg) on d 28 and 42.
Tab			Comparison
1			DEGs d 28: NC + 500 FTU/kg vs. NC
2			DEGs d 28: NC + 1,500 FTU/kg vs. NC
3			DEGs d 42: NC + 500 FTU/kg vs. NC
4			DEGs d 42: NC + 1,500 FTU/kg vs. NC
Number of up- and down-regulated differentially expressed genes (DEGs) based on predicted metagenome of the cecal microbiota in YPM x Ross 708 male broilers provided a negative control diet varying in phytase, calcium butyrate (CB), and bacitracin methylene disalicylate (BMD) inclusion on d 28 and 42.
Tab			Comparison
5			DEGs d 28: 1,500 FTU/kg vs. 500 FTU/kg
6			DEGs d 28: All other MMFA vs. None
7			DEGs d 28: Only BMD vs. None
8			DEGs d 28: Both CB and BMD vs. None
9			DEGs d 42: Only BMD vs. None
10			DEGs d 42: Both CB and BMD vs. None

## Sheet: 1
DEGs d 28: NC + 500 FTU/kg vs. NC (103 DEGs)
	baseMean	log2FoldChange	lfcSE	stat	pvalue	padj
K00692	29.0687	-4.16777	1.19741	-3.48064	0.000500214	0.0158474
K00897	29.0687	-4.16777	1.19741	-3.48064	0.000500214	0.0158474
K12268	29.0687	-4.16777	1.19741	-3.48064	0.000500214	0.0158474
K12269	29.0687	-4.16777	1.19741	-3.48064	0.000500214	0.0158474
K12270	29.0687	-4.16777	1.19741	-3.48064	0.000500214	0.0158474
K01263	621.64	-2.4914	0.545375	-4.56823	4.9185e-06	0.000537592
K10353	621.64	-2.4914	0.545375	-4.56823	4.9185e-06	0.000537592
K13714	588.828	-2.42254	0.564345	-4.29265	1.7655e-05	0.00123837
K07006	664.927	-2.32379	0.499059	-4.65635	3.21869e-06	0.000439754
K08659	2752.37	-2.31825	0.419833	-5.52183	3.35479e-08	3.62849e-05
K02077	750.89	-2.18727	0.476525	-4.59004	4.43152e-06	0.000509858
K02248	710.678	-2.17801	0.462539	-4.70882	2.49152e-06	0.000403441
K13531	704.631	-2.17212	0.462078	-4.70076	2.59201e-06	0.000404724
K02246	706.934	-2.16737	0.463542	-4.67567	2.92991e-06	0.000419882
K08728	721.785	-2.13324	0.488659	-4.3655	1.26835e-05	0.000961799
K02074	721.821	-2.1328	0.488704	-4.36419	1.27595e-05	0.000961799
K02075	721.821	-2.1328	0.488704	-4.36419	1.27595e-05	0.000961799
K06994	702.153	-2.12431	0.503054	-4.22283	2.41255e-05	0.00146495
K03697	1517.35	-2.08919	0.396275	-5.27207	1.34893e-07	5.89751e-05
K05910	690.178	-2.07959	0.503127	-4.13332	3.57555e-05	0.00193748
K09384	801.667	-2.04795	0.442498	-4.62815	3.68944e-06	0.000474419
K02859	748.623	-2.03637	0.475639	-4.28133	1.85783e-05	0.00124762
K19005	1530.31	-2.01737	0.412351	-4.89235	9.96405e-07	0.00022455
K18892	779.379	-2.00292	0.447846	-4.47234	7.73669e-06	0.000772557
K00869	781.682	-1.99917	0.448984	-4.45265	8.48187e-06	0.000772557
K00938	781.682	-1.99917	0.448984	-4.45265	8.48187e-06	0.000772557
K01597	781.682	-1.99917	0.448984	-4.45265	8.48187e-06	0.000772557
K01641	781.682	-1.99917	0.448984	-4.45265	8.48187e-06	0.000772557
K06198	781.682	-1.99917	0.448984	-4.45265	8.48187e-06	0.000772557
K18104	713.588	-1.98959	0.458395	-4.34033	1.42268e-05	0.00105423
K13678	750.496	-1.98593	0.463268	-4.28678	1.8128e-05	0.00123837
K14188	796.269	-1.92568	0.450734	-4.27232	1.93451e-05	0.00124762
K03739	796.364	-1.92472	0.450581	-4.27163	1.94049e-05	0.00124762
K10041	805.982	-1.91844	0.436759	-4.39245	1.12082e-05	0.000959745
K02244	808.52	-1.91504	0.437306	-4.37917	1.19134e-05	0.000959745
K03095	808.52	-1.91504	0.437306	-4.37917	1.19134e-05	0.000959745
K07177	808.52	-1.91504	0.437306	-4.37917	1.19134e-05	0.000959745
K08987	808.52	-1.91504	0.437306	-4.37917	1.19134e-05	0.000959745
K16169	808.285	-1.91504	0.437597	-4.37625	1.20736e-05	0.000959745
K03367	800.562	-1.91401	0.450397	-4.2496	2.14148e-05	0.0013202
K10040	1615.96	-1.91372	0.396385	-4.82793	1.37961e-06	0.000262245
K01071	817.523	-1.89448	0.429407	-4.41185	1.0249e-05	0.000914465
K05823	840.761	-1.85592	0.499266	-3.71729	0.000201368	0.008176
K03740	819.467	-1.83514	0.450831	-4.07058	4.68966e-05	0.00238409
K18891	876.986	-1.78785	0.450149	-3.97168	7.13663e-05	0.00346681
K02236	869.383	-1.7647	0.415287	-4.24934	2.14397e-05	0.0013202
K02242	859.212	-1.75292	0.419105	-4.18252	2.88299e-05	0.00165848
K03293	2953.81	-1.74948	0.353284	-4.95205	7.34361e-07	0.000200664
K07707	1850.58	-1.73553	0.385407	-4.5031	6.69704e-06	0.000714133
K06286	882.832	-1.72821	0.402577	-4.29286	1.76385e-05	0.00123837
K01101	883.862	-1.72821	0.403103	-4.28726	1.80887e-05	0.00123837
K00158	903.828	-1.72083	0.442438	-3.88943	0.00010048	0.0046734
K08161	2096.1	-1.6939	0.402826	-4.20503	2.61049e-05	0.0015423
K12555	932.965	-1.65551	0.440324	-3.75975	0.000170086	0.00708206
K09155	2032.23	-1.62285	0.379844	-4.27242	1.93366e-05	0.00124762
K12700	1244.07	-1.61657	0.511293	-3.16172	0.00156842	0.036281
K05964	1270.18	-1.51074	0.484151	-3.12039	0.0018061	0.0407044
K05966	1270.33	-1.51065	0.484123	-3.12038	0.00180619	0.0407044
K01256	1352.02	-1.51033	0.475212	-3.17822	0.00148183	0.034831
K03975	1366.87	-1.49949	0.469572	-3.19331	0.00140654	0.0341633
K16209	959.228	-1.47093	0.419506	-3.50634	0.000454319	0.0152791
K03319	1320.32	-1.46964	0.482859	-3.04362	0.00233749	0.0482337
K00867	1411.75	-1.46308	0.44787	-3.26675	0.00108791	0.0291801
K03316	1418.42	-1.45728	0.447669	-3.25526	0.00113289	0.0302013
K07305	1423.33	-1.43113	0.446875	-3.20253	0.00136227	0.0334297
K00364	1428.37	-1.42212	0.431391	-3.29659	0.000978668	0.028336
K13256	1434.61	-1.41959	0.433462	-3.275	0.00105664	0.0286933
K16012	1434.89	-1.41959	0.433419	-3.27532	0.00105543	0.0286933
K16013	1434.89	-1.41959	0.433419	-3.27532	0.00105543	0.0286933
K00851	1404.7	-1.41472	0.441938	-3.20117	0.00136869	0.0334297
K03549	1605.2	-1.40741	0.403283	-3.48988	0.000483244	0.0158474
K01823	1458.54	-1.39732	0.431547	-3.23794	0.00120396	0.0309475
K00135	1448.61	-1.39613	0.433463	-3.22087	0.001278	0.0317468
K09963	1789.1	-1.39262	0.294232	-4.73306	2.21159e-06	0.000386763
K03483	1253.26	-1.32687	0.430228	-3.08411	0.00204164	0.0439215
K03492	1824.66	-1.31877	0.407991	-3.23236	0.00122774	0.0309475
K02798	1474.1	-1.3157	0.433094	-3.0379	0.00238229	0.04867
K10039	1226.14	-1.29148	0.356166	-3.62605	0.000287791	0.0111347
K01007	1657.76	-1.27201	0.379109	-3.35528	0.000792859	0.0237423
K01259	2090.61	-1.25869	0.366897	-3.43063	0.000602192	0.0182832
K02245	1433.76	-1.23414	0.398917	-3.09372	0.00197661	0.0432088
K02781	1718.5	-1.21886	0.392466	-3.10564	0.00189865	0.0422112
K02761	8953.05	-1.20913	0.227359	-5.31816	1.04823e-07	5.09205e-05
K01910	1687.94	-1.1289	0.349348	-3.23144	0.00123167	0.0309475
K01916	3398.88	-1.06432	0.279785	-3.80406	0.000142346	0.00617274
K02440	2172.91	-1.04558	0.322761	-3.23949	0.00119742	0.0309475
K01215	1338.01	-1.0296	0.331582	-3.10512	0.00190201	0.0422112
K01615	4213.65	1.01046	0.180447	5.59974	2.14677e-08	3.12856e-05
K11691	2691.31	1.03769	0.212784	4.87673	1.07858e-06	0.00022455
K11614	2769.29	1.0597	0.20638	5.13469	2.82611e-07	0.000102964
K13677	1750.29	1.14874	0.276602	4.15303	3.281e-05	0.00181576
K05524	1139.33	1.15865	0.379009	3.05705	0.00223526	0.0465359
K11528	583.897	1.19402	0.333002	3.58561	0.000336289	0.0123551
K07654	584.024	1.19413	0.332939	3.58664	0.000334964	0.0123551
K03430	817.861	1.27943	0.393864	3.2484	0.00116056	0.0304949
K06386	439.714	1.44751	0.479051	3.02163	0.00251421	0.0499641
K01174	388.315	1.58042	0.501064	3.15412	0.00160983	0.0368492
K00355	359.941	1.8561	0.571573	3.24735	0.00116483	0.0304949
K06426	333.103	1.92946	0.568968	3.39116	0.000695981	0.020985
K02456	333.422	2.007	0.534631	3.75399	0.000174042	0.00717842
K18940	306.354	2.01391	0.573317	3.51273	0.000443536	0.0150649
K00019	88.4363	2.27812	0.70455	3.23344	0.00122308	0.0309475
K13530	88.4363	2.27812	0.70455	3.23344	0.00122308	0.0309475

## Sheet: 2
DEGs d 28: NC + 1,500 FTU/kg vs. NC (184 DEGs)
	baseMean	log2FoldChange	lfcSE	stat	pvalue	padj
K00692	29.0687	-5.29606	1.22185	-4.33447	1.46109e-05	0.000657082
K00897	29.0687	-5.29606	1.22185	-4.33447	1.46109e-05	0.000657082
K12268	29.0687	-5.29606	1.22185	-4.33447	1.46109e-05	0.000657082
K12269	29.0687	-5.29606	1.22185	-4.33447	1.46109e-05	0.000657082
K12270	29.0687	-5.29606	1.22185	-4.33447	1.46109e-05	0.000657082
K01263	621.64	-3.1891	0.545826	-5.8427	5.13611e-09	1.30079e-06
K10353	621.64	-3.1891	0.545826	-5.8427	5.13611e-09	1.30079e-06
K13714	588.828	-3.11345	0.564782	-5.51266	3.53452e-08	6.54159e-06
K08659	2752.37	-2.88077	0.419921	-6.86027	6.87284e-12	1.28787e-08
K07006	664.927	-2.69128	0.499211	-5.39106	7.00443e-08	1.10923e-05
K02077	750.89	-2.68393	0.476743	-5.62971	1.80511e-08	3.94826e-06
K08728	721.785	-2.62286	0.488869	-5.36516	8.08783e-08	1.14787e-05
K02074	721.821	-2.62286	0.488915	-5.36465	8.11049e-08	1.14787e-05
K02075	721.821	-2.62286	0.488915	-5.36465	8.11049e-08	1.14787e-05
K05910	690.178	-2.57935	0.503342	-5.12446	2.98395e-07	2.89148e-05
K13531	704.631	-2.52598	0.462213	-5.46497	4.62997e-08	8.25163e-06
K02248	710.678	-2.52048	0.462665	-5.44775	5.10121e-08	8.76679e-06
K02246	706.934	-2.50984	0.463667	-5.41301	6.19736e-08	1.02833e-05
K06994	702.153	-2.47131	0.503171	-4.91147	9.03956e-07	6.75823e-05
K02859	748.623	-2.44052	0.475785	-5.12946	2.90572e-07	2.89148e-05
K03697	1517.35	-2.41625	0.396335	-6.09647	1.08436e-09	3.49286e-07
K13678	750.496	-2.39721	0.463417	-5.17289	2.30502e-07	2.41125e-05
K19005	1530.31	-2.38802	0.412421	-5.79024	7.02858e-09	1.69108e-06
K18104	713.588	-2.36576	0.458532	-5.15943	2.47703e-07	2.53606e-05
K09384	801.667	-2.35537	0.442587	-5.32183	1.0273e-07	1.37316e-05
K18892	779.379	-2.35215	0.447959	-5.25082	1.5142e-07	1.91745e-05
K00869	781.682	-2.33895	0.449091	-5.20818	1.907e-07	2.13407e-05
K00938	781.682	-2.33895	0.449091	-5.20818	1.907e-07	2.13407e-05
K01597	781.682	-2.33895	0.449091	-5.20818	1.907e-07	2.13407e-05
K01641	781.682	-2.33895	0.449091	-5.20818	1.907e-07	2.13407e-05
K06198	781.682	-2.33895	0.449091	-5.20818	1.907e-07	2.13407e-05
K10041	805.982	-2.20974	0.436835	-5.05853	4.22503e-07	3.83601e-05
K03739	796.364	-2.20925	0.450651	-4.90235	9.46973e-07	6.75823e-05
K14188	796.269	-2.20925	0.450804	-4.90069	9.55028e-07	6.75823e-05
K10040	1615.96	-2.20639	0.396427	-5.5657	2.61107e-08	5.46281e-06
K03367	800.562	-2.20283	0.450469	-4.89009	1.0079e-06	7.02903e-05
K16169	808.285	-2.19805	0.437668	-5.02219	5.10851e-07	4.16526e-05
K02244	808.52	-2.19519	0.437375	-5.01902	5.19359e-07	4.16526e-05
K03095	808.52	-2.19519	0.437375	-5.01902	5.19359e-07	4.16526e-05
K07177	808.52	-2.19519	0.437375	-5.01902	5.19359e-07	4.16526e-05
K08987	808.52	-2.19519	0.437375	-5.01902	5.19359e-07	4.16526e-05
K01071	817.523	-2.16338	0.429469	-5.03733	4.72071e-07	4.14094e-05
K07707	1850.58	-2.13979	0.38547	-5.55111	2.83861e-08	5.54528e-06
K02236	869.383	-2.09217	0.415374	-5.03683	4.733e-07	4.14094e-05
K18891	876.986	-2.08378	0.450214	-4.62842	3.68459e-06	0.000218892
K03740	819.467	-2.06804	0.450871	-4.58678	4.50143e-06	0.000251871
K06286	882.832	-2.06293	0.402668	-5.12317	3.00445e-07	2.89148e-05
K01101	883.862	-2.05212	0.403188	-5.08975	3.58542e-07	3.38295e-05
K09155	2032.23	-1.97403	0.379888	-5.19635	2.03238e-07	2.22269e-05
K00158	903.828	-1.9713	0.442481	-4.4551	8.38547e-06	0.000411744
K02242	859.212	-1.92786	0.419117	-4.59981	4.22879e-06	0.000242249
K03293	2953.81	-1.87588	0.35328	-5.30989	1.09692e-07	1.42658e-05
K12555	932.965	-1.86054	0.440346	-4.22516	2.38767e-05	0.000990471
K03492	1824.66	-1.84501	0.408068	-4.52134	6.14496e-06	0.000320187
K16209	959.228	-1.80664	0.419577	-4.30585	1.66344e-05	0.000721125
K08161	2096.1	-1.75971	0.402811	-4.36858	1.25056e-05	0.00058997
K02245	1433.76	-1.69816	0.398996	-4.25608	2.08046e-05	0.000874221
K10039	1226.14	-1.68908	0.356249	-4.7413	2.12349e-06	0.000132704
K05823	840.761	-1.62579	0.49912	-3.2573	0.00112476	0.0217363
K12700	1244.07	-1.56593	0.511246	-3.06296	0.00219159	0.0357068
K01259	2090.61	-1.46882	0.366908	-4.00322	6.24849e-05	0.00222724
K01256	1352.02	-1.44146	0.475163	-3.03361	0.00241651	0.0373898
K09963	1789.1	-1.43725	0.294204	-4.8852	1.03326e-06	7.10291e-05
K05964	1270.18	-1.42643	0.484096	-2.94657	0.00321315	0.046712
K01215	1338.01	-1.42595	0.331656	-4.29948	1.71199e-05	0.000735544
K05966	1270.33	-1.4253	0.484068	-2.94443	0.00323549	0.0468952
K03975	1366.87	-1.42291	0.469521	-3.03055	0.00244112	0.0376495
K03549	1605.2	-1.39371	0.403248	-3.45623	0.000547796	0.0127961
K00867	1411.75	-1.37135	0.447816	-3.0623	0.00219643	0.0357068
K03316	1418.42	-1.36553	0.447615	-3.05068	0.00228326	0.036381
K00364	1428.37	-1.35097	0.431341	-3.13202	0.00173606	0.0302678
K07305	1423.33	-1.34858	0.446825	-3.01814	0.00254335	0.0386076
K00851	1404.7	-1.32478	0.441885	-2.99801	0.00271749	0.0408643
K13256	1434.61	-1.31906	0.433406	-3.04348	0.0023386	0.0368461
K16012	1434.89	-1.31783	0.433363	-3.04094	0.00235839	0.0368461
K16013	1434.89	-1.31783	0.433363	-3.04094	0.00235839	0.0368461
K00135	1448.61	-1.30855	0.433411	-3.01918	0.00253459	0.0386076
K02761	8953.05	-1.28269	0.227355	-5.64183	1.68256e-08	3.85547e-06
K01823	1458.54	-1.28187	0.43149	-2.97081	0.00297017	0.0435745
K07706	4356.41	-1.21787	0.296181	-4.11191	3.92397e-05	0.00151057
K00980	1969.03	-1.18386	0.384383	-3.07988	0.00207082	0.0344299
K00841	2648.22	-1.16418	0.339655	-3.42753	0.00060909	0.0138252
K09773	4740.73	-1.0542	0.317453	-3.32082	0.000897534	0.0185491
K01916	3398.88	-1.02338	0.27976	-3.65807	0.000254125	0.00754845
K16951	1762.74	1.03833	0.301744	3.44111	0.000579332	0.0133385
K00385	1762.61	1.03846	0.301771	3.44122	0.000579094	0.0133385
K16950	1762.61	1.03846	0.301771	3.44122	0.000579094	0.0133385
K19158	4062.55	1.04923	0.340984	3.07705	0.00209058	0.0345085
K03300	1391.84	1.05016	0.342503	3.06613	0.00216849	0.0354924
K01583	1472.2	1.05372	0.335273	3.14286	0.00167304	0.0293819
K11261	1580.88	1.05859	0.352677	3.0016	0.00268564	0.0405119
K16203	2886.85	1.06479	0.300993	3.53759	0.000403801	0.011297
K01849	1679.96	1.06527	0.339353	3.13912	0.00169454	0.0296514
K01848	1590.37	1.06672	0.350109	3.04681	0.00231285	0.0367308
K07075	9005.95	1.07884	0.217791	4.95357	7.28657e-07	5.65532e-05
K17206	1395.54	1.08301	0.346598	3.12468	0.00177999	0.0307
K18344	2811.2	1.09512	0.235735	4.64557	3.39141e-06	0.000203994
K08217	8384.56	1.10492	0.185493	5.95667	2.57425e-09	7.74205e-07
K01640	2831.27	1.11366	0.309919	3.59337	0.000326426	0.00934977
K15598	1168.73	1.11959	0.350393	3.19524	0.00139716	0.0252749
K15599	1168.73	1.11959	0.350393	3.19524	0.00139716	0.0252749
K15600	1168.73	1.11959	0.350393	3.19524	0.00139716	0.0252749
K11618	1307.2	1.13376	0.355706	3.18735	0.00143585	0.0256636
K02106	2833.13	1.14547	0.315671	3.6287	0.000284853	0.00835801
K01844	1342.57	1.14812	0.35359	3.24705	0.00116608	0.0222666
K18011	1342.57	1.14812	0.35359	3.24705	0.00116608	0.0222666
K01615	4213.65	1.14932	0.180419	6.3703	1.88654e-10	9.32023e-08
K18348	3169.33	1.15226	0.281559	4.09242	4.26892e-05	0.00161748
K18122	1401.4	1.15472	0.347704	3.321	0.000896969	0.0185491
K17898	1263.36	1.16715	0.366143	3.18768	0.00143419	0.0256636
K17899	1263.36	1.16715	0.366143	3.18768	0.00143419	0.0256636
K18012	2561.37	1.1712	0.3291	3.55879	0.000372573	0.0104843
K07654	584.024	1.17147	0.332891	3.51907	0.00043307	0.0116782
K11528	583.897	1.17192	0.332954	3.51975	0.000431947	0.0116782
K00034	2587.58	1.17406	0.308837	3.80157	0.000143783	0.00461255
K01699	1308.69	1.18637	0.35959	3.29924	0.00096947	0.0193572
K13919	1308.69	1.18637	0.35959	3.29924	0.00096947	0.0193572
K13920	1308.69	1.18637	0.35959	3.29924	0.00096947	0.0193572
K03303	3146.38	1.18765	0.398106	2.98324	0.0028521	0.0422287
K14445	1603.11	1.19262	0.337903	3.52947	0.000416397	0.0115155
K03404	1219.07	1.19677	0.373004	3.20845	0.00133451	0.0246041
K03405	1219.07	1.19677	0.373004	3.20845	0.00133451	0.0246041
K16875	1218.9	1.19727	0.373055	3.20938	0.00133024	0.0246041
K17742	1218.9	1.19727	0.373055	3.20938	0.00133024	0.0246041
K17818	1218.9	1.19727	0.373055	3.20938	0.00133024	0.0246041
K18118	2474.97	1.20397	0.337408	3.5683	0.000359309	0.0101705
K18345	2199.5	1.20666	0.281772	4.28241	1.84881e-05	0.0007873
K01476	1256.39	1.20895	0.370181	3.26582	0.00109147	0.0212637
K11615	3746.37	1.21127	0.179607	6.74399	1.54098e-11	1.85379e-08
K18120	5713.1	1.21153	0.280093	4.32543	1.52233e-05	0.000672061
K06859	1265.48	1.24019	0.3714	3.33924	0.000840067	0.0178867
K06608	1687.81	1.30556	0.372883	3.50126	0.000463062	0.0121101
K03337	2111.61	1.34646	0.304328	4.42437	9.67238e-06	0.000470137
K06606	696.633	1.3475	0.449816	2.99568	0.00273836	0.0410498
K11692	2882.18	1.35452	0.208231	6.5049	7.77453e-11	4.67638e-08
K09133	1042.24	1.36562	0.364817	3.7433	0.000181621	0.00571216
K16213	2845.96	1.40757	0.441726	3.18652	0.00143998	0.0256636
K11691	2691.31	1.40985	0.212717	6.62781	3.40698e-11	2.7324e-08
K11614	2769.29	1.41079	0.206316	6.83803	8.02913e-12	1.28787e-08
K17735	1947.07	1.42894	0.355129	4.02372	5.72862e-05	0.00205717
K12251	2749.77	1.53399	0.436204	3.51668	0.000436984	0.011682
K05306	1113.74	1.55219	0.319987	4.85079	1.2297e-06	8.21848e-05
K09704	2723.49	1.56532	0.455672	3.43519	0.000592131	0.013504
K03335	243.061	1.69198	0.515822	3.28017	0.00103744	0.0203762
K01028	762.652	1.73612	0.42655	4.07015	4.69835e-05	0.00173911
K14654	806.683	1.74171	0.418793	4.15888	3.19819e-05	0.00127187
K03430	817.861	1.96044	0.393677	4.97984	6.3638e-07	5.0201e-05
K01906	10.5631	2.71411	0.785247	3.45637	0.000547497	0.0127961
K16651	10.8027	2.76493	0.785393	3.52045	0.000430823	0.0116782
K13820	11.8258	2.87633	0.737884	3.89808	9.69578e-05	0.00333258
K09706	10.3845	2.98562	0.848612	3.51824	0.000434415	0.0116782
K05967	17.9386	2.99776	0.737534	4.06456	4.81222e-05	0.00176364
K02191	19.2061	3.13419	0.69145	4.53277	5.82146e-06	0.000311254
K03399	19.1702	3.1342	0.691242	4.53415	5.78356e-06	0.000311254
K07062	21.9815	3.37422	1.02667	3.28656	0.0010142	0.0200014
K01551	171.396	3.49829	1.03155	3.39131	0.000695599	0.0152841
K02626	7.39538	3.54939	1.0688	3.32091	0.000897256	0.0185491
K06027	7.39538	3.54939	1.0688	3.32091	0.000897256	0.0185491
K00356	7.0648	3.64312	1.0675	3.41276	0.000643087	0.0143932
K09126	7.10554	3.64414	1.03361	3.52564	0.000422458	0.0116164
K19114	8.42033	3.69405	0.99871	3.69883	0.000216598	0.00659664
K19115	8.49301	3.70343	0.964038	3.84158	0.000122244	0.00402902
K19116	8.49301	3.70343	0.964038	3.84158	0.000122244	0.00402902
K01896	7.30439	3.72185	1.07372	3.46631	0.000527652	0.0124464
K02482	7.30439	3.72185	1.07372	3.46631	0.000527652	0.0124464
K03727	7.30439	3.72185	1.07372	3.46631	0.000527652	0.0124464
K06937	7.30439	3.72185	1.07372	3.46631	0.000527652	0.0124464
K07469	7.30439	3.72185	1.07372	3.46631	0.000527652	0.0124464
K07669	7.30439	3.72185	1.07372	3.46631	0.000527652	0.0124464
K09928	7.30439	3.72185	1.07372	3.46631	0.000527652	0.0124464
K10747	7.30439	3.72185	1.07372	3.46631	0.000527652	0.0124464
K11180	7.30439	3.72185	1.07372	3.46631	0.000527652	0.0124464
K11181	7.30439	3.72185	1.07372	3.46631	0.000527652	0.0124464
K13572	7.30439	3.72185	1.07372	3.46631	0.000527652	0.0124464
K15495	7.30439	3.72185	1.07372	3.46631	0.000527652	0.0124464
K16885	7.30439	3.72185	1.07372	3.46631	0.000527652	0.0124464
K16886	7.30439	3.72185	1.07372	3.46631	0.000527652	0.0124464
K16887	7.30439	3.72185	1.07372	3.46631	0.000527652	0.0124464
K06873	7.34028	3.72218	1.06214	3.50442	0.000457597	0.0120987
K09942	7.34028	3.72218	1.06214	3.50442	0.000457597	0.0120987
K00394	7.34432	3.73456	1.07483	3.47456	0.000511698	0.0124464
K00395	7.34432	3.73456	1.07483	3.47456	0.000511698	0.0124464
K02664	8.74477	3.73498	0.952059	3.92306	8.7433e-05	0.00309359
K02663	8.78551	3.73531	0.919274	4.06332	4.83792e-05	0.00176364

## Sheet: 3
DEGs d 42: NC + 500 FTU/kg vs. NC (1,340 DEGs)
	baseMean	log2FoldChange	lfcSE	stat	pvalue	padj
K13893	406.235	-2.66468	0.79081	-3.36956	0.000752878	0.00291338
K01894	406.194	-2.66444	0.79088	-3.36895	0.000754545	0.00291338
K08219	406.194	-2.66444	0.79088	-3.36895	0.000754545	0.00291338
K10679	406.194	-2.66444	0.79088	-3.36895	0.000754545	0.00291338
K11744	406.194	-2.66444	0.79088	-3.36895	0.000754545	0.00291338
K13894	406.194	-2.66444	0.79088	-3.36895	0.000754545	0.00291338
K13895	406.194	-2.66444	0.79088	-3.36895	0.000754545	0.00291338
K07026	406.17	-2.66429	0.790986	-3.36832	0.000756286	0.00291338
K05523	406.987	-2.66395	0.78668	-3.38633	0.000708354	0.00291338
K07784	406.987	-2.66395	0.78668	-3.38633	0.000708354	0.00291338
K09771	406.987	-2.66395	0.78668	-3.38633	0.000708354	0.00291338
K11921	406.987	-2.66395	0.78668	-3.38633	0.000708354	0.00291338
K03676	406.86	-2.66395	0.787043	-3.38476	0.000712401	0.00291338
K00276	406.235	-2.66395	0.789028	-3.37624	0.000734829	0.00291338
K02616	406.235	-2.66395	0.789028	-3.37624	0.000734829	0.00291338
K04063	406.235	-2.66395	0.789028	-3.37624	0.000734829	0.00291338
K05710	406.235	-2.66395	0.789028	-3.37624	0.000734829	0.00291338
K05834	406.235	-2.66395	0.789028	-3.37624	0.000734829	0.00291338
K08173	406.235	-2.66395	0.789028	-3.37624	0.000734829	0.00291338
K09472	406.235	-2.66395	0.789028	-3.37624	0.000734829	0.00291338
K11074	406.235	-2.66395	0.789028	-3.37624	0.000734829	0.00291338
K13896	406.235	-2.66395	0.789028	-3.37624	0.000734829	0.00291338
K14052	406.235	-2.66395	0.789028	-3.37624	0.000734829	0.00291338
K00094	406.114	-2.66395	0.790963	-3.36798	0.000757204	0.00291338
K00137	406.114	-2.66395	0.790963	-3.36798	0.000757204	0.00291338
K00146	406.114	-2.66395	0.790963	-3.36798	0.000757204	0.00291338
K00427	406.114	-2.66395	0.790963	-3.36798	0.000757204	0.00291338
K00673	406.114	-2.66395	0.790963	-3.36798	0.000757204	0.00291338
K00840	406.114	-2.66395	0.790963	-3.36798	0.000757204	0.00291338
K00932	406.114	-2.66395	0.790963	-3.36798	0.000757204	0.00291338
K01093	406.114	-2.66395	0.790963	-3.36798	0.000757204	0.00291338
K01169	406.114	-2.66395	0.790963	-3.36798	0.000757204	0.00291338
K01355	406.114	-2.66395	0.790963	-3.36798	0.000757204	0.00291338
K01467	406.114	-2.66395	0.790963	-3.36798	0.000757204	0.00291338
K01484	406.114	-2.66395	0.790963	-3.36798	0.000757204	0.00291338
K01521	406.114	-2.66395	0.790963	-3.36798	0.000757204	0.00291338
K01631	406.114	-2.66395	0.790963	-3.36798	0.000757204	0.00291338
K01671	406.114	-2.66395	0.790963	-3.36798	0.000757204	0.00291338
K01725	406.114	-2.66395	0.790963	-3.36798	0.000757204	0.00291338
K02024	406.114	-2.66395	0.790963	-3.36798	0.000757204	0.00291338
K02080	406.114	-2.66395	0.790963	-3.36798	0.000757204	0.00291338
K02100	406.114	-2.66395	0.790963	-3.36798	0.000757204	0.00291338
K02255	406.114	-2.66395	0.790963	-3.36798	0.000757204	0.00291338
K02317	406.114	-2.66395	0.790963	-3.36798	0.000757204	0.00291338
K02364	406.114	-2.66395	0.790963	-3.36798	0.000757204	0.00291338
K02436	406.114	-2.66395	0.790963	-3.36798	0.000757204	0.00291338
K02466	406.114	-2.66395	0.790963	-3.36798	0.000757204	0.00291338
K02467	406.114	-2.66395	0.790963	-3.36798	0.000757204	0.00291338
K02468	406.114	-2.66395	0.790963	-3.36798	0.000757204	0.00291338
K02533	406.114	-2.66395	0.790963	-3.36798	0.000757204	0.00291338
K02562	406.114	-2.66395	0.790963	-3.36798	0.000757204	0.00291338
K02615	406.114	-2.66395	0.790963	-3.36798	0.000757204	0.00291338
K02617	406.114	-2.66395	0.790963	-3.36798	0.000757204	0.00291338
K02753	406.114	-2.66395	0.790963	-3.36798	0.000757204	0.00291338
K02846	406.114	-2.66395	0.790963	-3.36798	0.000757204	0.00291338
K02848	406.114	-2.66395	0.790963	-3.36798	0.000757204	0.00291338
K02850	406.114	-2.66395	0.790963	-3.36798	0.000757204	0.00291338
K02855	406.114	-2.66395	0.790963	-3.36798	0.000757204	0.00291338
K02972	406.114	-2.66395	0.790963	-3.36798	0.000757204	0.00291338
K03119	406.114	-2.66395	0.790963	-3.36798	0.000757204	0.00291338
K03207	406.114	-2.66395	0.790963	-3.36798	0.000757204	0.00291338
K03208	406.114	-2.66395	0.790963	-3.36798	0.000757204	0.00291338
K03220	406.114	-2.66395	0.790963	-3.36798	0.000757204	0.00291338
K03275	406.114	-2.66395	0.790963	-3.36798	0.000757204	0.00291338
K03276	406.114	-2.66395	0.790963	-3.36798	0.000757204	0.00291338
K03278	406.114	-2.66395	0.790963	-3.36798	0.000757204	0.00291338
K03279	406.114	-2.66395	0.790963	-3.36798	0.000757204	0.00291338
K03280	406.114	-2.66395	0.790963	-3.36798	0.000757204	0.00291338
K03290	406.114	-2.66395	0.790963	-3.36798	0.000757204	0.00291338
K03329	406.114	-2.66395	0.790963	-3.36798	0.000757204	0.00291338
K03425	406.114	-2.66395	0.790963	-3.36798	0.000757204	0.00291338
K03445	406.114	-2.66395	0.790963	-3.36798	0.000757204	0.00291338
K03459	406.114	-2.66395	0.790963	-3.36798	0.000757204	0.00291338
K03468	406.114	-2.66395	0.790963	-3.36798	0.000757204	0.00291338
K03516	406.114	-2.66395	0.790963	-3.36798	0.000757204	0.00291338
K03532	406.114	-2.66395	0.790963	-3.36798	0.000757204	0.00291338
K03618	406.114	-2.66395	0.790963	-3.36798	0.000757204	0.00291338
K03619	406.114	-2.66395	0.790963	-3.36798	0.000757204	0.00291338
K03668	406.114	-2.66395	0.790963	-3.36798	0.000757204	0.00291338
K03669	406.114	-2.66395	0.790963	-3.36798	0.000757204	0.00291338
K03670	406.114	-2.66395	0.790963	-3.36798	0.000757204	0.00291338
K03672	406.114	-2.66395	0.790963	-3.36798	0.000757204	0.00291338
K03712	406.114	-2.66395	0.790963	-3.36798	0.000757204	0.00291338
K03747	406.114	-2.66395	0.790963	-3.36798	0.000757204	0.00291338
K03757	406.114	-2.66395	0.790963	-3.36798	0.000757204	0.00291338
K03759	406.114	-2.66395	0.790963	-3.36798	0.000757204	0.00291338
K03765	406.114	-2.66395	0.790963	-3.36798	0.000757204	0.00291338
K03805	406.114	-2.66395	0.790963	-3.36798	0.000757204	0.00291338
K03807	406.114	-2.66395	0.790963	-3.36798	0.000757204	0.00291338
K03809	406.114	-2.66395	0.790963	-3.36798	0.000757204	0.00291338
K03815	406.114	-2.66395	0.790963	-3.36798	0.000757204	0.00291338
K03818	406.114	-2.66395	0.790963	-3.36798	0.000757204	0.00291338
K03819	406.114	-2.66395	0.790963	-3.36798	0.000757204	0.00291338
K03836	406.114	-2.66395	0.790963	-3.36798	0.000757204	0.00291338
K03838	406.114	-2.66395	0.790963	-3.36798	0.000757204	0.00291338
K03972	406.114	-2.66395	0.790963	-3.36798	0.000757204	0.00291338
K04020	406.114	-2.66395	0.790963	-3.36798	0.000757204	0.00291338
K04021	406.114	-2.66395	0.790963	-3.36798	0.000757204	0.00291338
K04022	406.114	-2.66395	0.790963	-3.36798	0.000757204	0.00291338
K04025	406.114	-2.66395	0.790963	-3.36798	0.000757204	0.00291338
K04033	406.114	-2.66395	0.790963	-3.36798	0.000757204	0.00291338
K04064	406.114	-2.66395	0.790963	-3.36798	0.000757204	0.00291338
K04081	406.114	-2.66395	0.790963	-3.36798	0.000757204	0.00291338
K04333	406.114	-2.66395	0.790963	-3.36798	0.000757204	0.00291338
K04334	406.114	-2.66395	0.790963	-3.36798	0.000757204	0.00291338
K04335	406.114	-2.66395	0.790963	-3.36798	0.000757204	0.00291338
K04336	406.114	-2.66395	0.790963	-3.36798	0.000757204	0.00291338
K04337	406.114	-2.66395	0.790963	-3.36798	0.000757204	0.00291338
K04338	406.114	-2.66395	0.790963	-3.36798	0.000757204	0.00291338
K04775	406.114	-2.66395	0.790963	-3.36798	0.000757204	0.00291338
K05517	406.114	-2.66395	0.790963	-3.36798	0.000757204	0.00291338
K05526	406.114	-2.66395	0.790963	-3.36798	0.000757204	0.00291338
K05594	406.114	-2.66395	0.790963	-3.36798	0.000757204	0.00291338
K05708	406.114	-2.66395	0.790963	-3.36798	0.000757204	0.00291338
K05709	406.114	-2.66395	0.790963	-3.36798	0.000757204	0.00291338
K05711	406.114	-2.66395	0.790963	-3.36798	0.000757204	0.00291338
K05712	406.114	-2.66395	0.790963	-3.36798	0.000757204	0.00291338
K05713	406.114	-2.66395	0.790963	-3.36798	0.000757204	0.00291338
K05714	406.114	-2.66395	0.790963	-3.36798	0.000757204	0.00291338
K05774	406.114	-2.66395	0.790963	-3.36798	0.000757204	0.00291338
K05775	406.114	-2.66395	0.790963	-3.36798	0.000757204	0.00291338
K05777	406.114	-2.66395	0.790963	-3.36798	0.000757204	0.00291338
K05778	406.114	-2.66395	0.790963	-3.36798	0.000757204	0.00291338
K05779	406.114	-2.66395	0.790963	-3.36798	0.000757204	0.00291338
K05789	406.114	-2.66395	0.790963	-3.36798	0.000757204	0.00291338
K05817	406.114	-2.66395	0.790963	-3.36798	0.000757204	0.00291338
K05818	406.114	-2.66395	0.790963	-3.36798	0.000757204	0.00291338
K05819	406.114	-2.66395	0.790963	-3.36798	0.000757204	0.00291338
K05875	406.114	-2.66395	0.790963	-3.36798	0.000757204	0.00291338
K05876	406.114	-2.66395	0.790963	-3.36798	0.000757204	0.00291338
K05880	406.114	-2.66395	0.790963	-3.36798	0.000757204	0.00291338
K05887	406.114	-2.66395	0.790963	-3.36798	0.000757204	0.00291338
K05984	406.114	-2.66395	0.790963	-3.36798	0.000757204	0.00291338
K06132	406.114	-2.66395	0.790963	-3.36798	0.000757204	0.00291338
K06141	406.114	-2.66395	0.790963	-3.36798	0.000757204	0.00291338
K06155	406.114	-2.66395	0.790963	-3.36798	0.000757204	0.00291338
K06159	406.114	-2.66395	0.790963	-3.36798	0.000757204	0.00291338
K06197	406.114	-2.66395	0.790963	-3.36798	0.000757204	0.00291338
K06214	406.114	-2.66395	0.790963	-3.36798	0.000757204	0.00291338
K06447	406.114	-2.66395	0.790963	-3.36798	0.000757204	0.00291338
K06906	406.114	-2.66395	0.790963	-3.36798	0.000757204	0.00291338
K07039	406.114	-2.66395	0.790963	-3.36798	0.000757204	0.00291338
K07127	406.114	-2.66395	0.790963	-3.36798	0.000757204	0.00291338
K07229	406.114	-2.66395	0.790963	-3.36798	0.000757204	0.00291338
K07232	406.114	-2.66395	0.790963	-3.36798	0.000757204	0.00291338
K07279	406.114	-2.66395	0.790963	-3.36798	0.000757204	0.00291338
K07283	406.114	-2.66395	0.790963	-3.36798	0.000757204	0.00291338
K07290	406.114	-2.66395	0.790963	-3.36798	0.000757204	0.00291338
K07314	406.114	-2.66395	0.790963	-3.36798	0.000757204	0.00291338
K07319	406.114	-2.66395	0.790963	-3.36798	0.000757204	0.00291338
K07336	406.114	-2.66395	0.790963	-3.36798	0.000757204	0.00291338
K07354	406.114	-2.66395	0.790963	-3.36798	0.000757204	0.00291338
K07356	406.114	-2.66395	0.790963	-3.36798	0.000757204	0.00291338
K07358	406.114	-2.66395	0.790963	-3.36798	0.000757204	0.00291338
K07470	406.114	-2.66395	0.790963	-3.36798	0.000757204	0.00291338
K07494	406.114	-2.66395	0.790963	-3.36798	0.000757204	0.00291338
K07589	406.114	-2.66395	0.790963	-3.36798	0.000757204	0.00291338
K07592	406.114	-2.66395	0.790963	-3.36798	0.000757204	0.00291338
K07639	406.114	-2.66395	0.790963	-3.36798	0.000757204	0.00291338
K07641	406.114	-2.66395	0.790963	-3.36798	0.000757204	0.00291338
K07643	406.114	-2.66395	0.790963	-3.36798	0.000757204	0.00291338
K07644	406.114	-2.66395	0.790963	-3.36798	0.000757204	0.00291338
K07647	406.114	-2.66395	0.790963	-3.36798	0.000757204	0.00291338
K07661	406.114	-2.66395	0.790963	-3.36798	0.000757204	0.00291338
K07663	406.114	-2.66395	0.790963	-3.36798	0.000757204	0.00291338
K07665	406.114	-2.66395	0.790963	-3.36798	0.000757204	0.00291338
K07678	406.114	-2.66395	0.790963	-3.36798	0.000757204	0.00291338
K07679	406.114	-2.66395	0.790963	-3.36798	0.000757204	0.00291338
K07688	406.114	-2.66395	0.790963	-3.36798	0.000757204	0.00291338
K07690	406.114	-2.66395	0.790963	-3.36798	0.000757204	0.00291338
K07700	406.114	-2.66395	0.790963	-3.36798	0.000757204	0.00291338
K07701	406.114	-2.66395	0.790963	-3.36798	0.000757204	0.00291338
K07702	406.114	-2.66395	0.790963	-3.36798	0.000757204	0.00291338
K07703	406.114	-2.66395	0.790963	-3.36798	0.000757204	0.00291338
K07709	406.114	-2.66395	0.790963	-3.36798	0.000757204	0.00291338
K07740	406.114	-2.66395	0.790963	-3.36798	0.000757204	0.00291338
K07772	406.114	-2.66395	0.790963	-3.36798	0.000757204	0.00291338
K07781	406.114	-2.66395	0.790963	-3.36798	0.000757204	0.00291338
K07782	406.114	-2.66395	0.790963	-3.36798	0.000757204	0.00291338
K07786	406.114	-2.66395	0.790963	-3.36798	0.000757204	0.00291338
K07796	406.114	-2.66395	0.790963	-3.36798	0.000757204	0.00291338
K07797	406.114	-2.66395	0.790963	-3.36798	0.000757204	0.00291338
K07803	406.114	-2.66395	0.790963	-3.36798	0.000757204	0.00291338
K07810	406.114	-2.66395	0.790963	-3.36798	0.000757204	0.00291338
K07811	406.114	-2.66395	0.790963	-3.36798	0.000757204	0.00291338
K08137	406.114	-2.66395	0.790963	-3.36798	0.000757204	0.00291338
K08160	406.114	-2.66395	0.790963	-3.36798	0.000757204	0.00291338
K08172	406.114	-2.66395	0.790963	-3.36798	0.000757204	0.00291338
K08194	406.114	-2.66395	0.790963	-3.36798	0.000757204	0.00291338
K08225	406.114	-2.66395	0.790963	-3.36798	0.000757204	0.00291338
K08318	406.114	-2.66395	0.790963	-3.36798	0.000757204	0.00291338
K08319	406.114	-2.66395	0.790963	-3.36798	0.000757204	0.00291338
K08320	406.114	-2.66395	0.790963	-3.36798	0.000757204	0.00291338
K08324	406.114	-2.66395	0.790963	-3.36798	0.000757204	0.00291338
K08326	406.114	-2.66395	0.790963	-3.36798	0.000757204	0.00291338
K08349	406.114	-2.66395	0.790963	-3.36798	0.000757204	0.00291338
K08350	406.114	-2.66395	0.790963	-3.36798	0.000757204	0.00291338
K08351	406.114	-2.66395	0.790963	-3.36798	0.000757204	0.00291338
K08566	406.114	-2.66395	0.790963	-3.36798	0.000757204	0.00291338
K08723	406.114	-2.66395	0.790963	-3.36798	0.000757204	0.00291338
K08970	406.114	-2.66395	0.790963	-3.36798	0.000757204	0.00291338
K08984	406.114	-2.66395	0.790963	-3.36798	0.000757204	0.00291338
K08997	406.114	-2.66395	0.790963	-3.36798	0.000757204	0.00291338
K09016	406.114	-2.66395	0.790963	-3.36798	0.000757204	0.00291338
K09017	406.114	-2.66395	0.790963	-3.36798	0.000757204	0.00291338
K09018	406.114	-2.66395	0.790963	-3.36798	0.000757204	0.00291338
K09019	406.114	-2.66395	0.790963	-3.36798	0.000757204	0.00291338
K09021	406.114	-2.66395	0.790963	-3.36798	0.000757204	0.00291338
K09023	406.114	-2.66395	0.790963	-3.36798	0.000757204	0.00291338
K09024	406.114	-2.66395	0.790963	-3.36798	0.000757204	0.00291338
K09456	406.114	-2.66395	0.790963	-3.36798	0.000757204	0.00291338
K09470	406.114	-2.66395	0.790963	-3.36798	0.000757204	0.00291338
K09471	406.114	-2.66395	0.790963	-3.36798	0.000757204	0.00291338
K09473	406.114	-2.66395	0.790963	-3.36798	0.000757204	0.00291338
K09475	406.114	-2.66395	0.790963	-3.36798	0.000757204	0.00291338
K09477	406.114	-2.66395	0.790963	-3.36798	0.000757204	0.00291338
K09612	406.114	-2.66395	0.790963	-3.36798	0.000757204	0.00291338
K09712	406.114	-2.66395	0.790963	-3.36798	0.000757204	0.00291338
K09914	406.114	-2.66395	0.790963	-3.36798	0.000757204	0.00291338
K09915	406.114	-2.66395	0.790963	-3.36798	0.000757204	0.00291338
K09918	406.114	-2.66395	0.790963	-3.36798	0.000757204	0.00291338
K09920	406.114	-2.66395	0.790963	-3.36798	0.000757204	0.00291338
K09933	406.114	-2.66395	0.790963	-3.36798	0.000757204	0.00291338
K09934	406.114	-2.66395	0.790963	-3.36798	0.000757204	0.00291338
K09937	406.114	-2.66395	0.790963	-3.36798	0.000757204	0.00291338
K09953	406.114	-2.66395	0.790963	-3.36798	0.000757204	0.00291338
K09969	406.114	-2.66395	0.790963	-3.36798	0.000757204	0.00291338
K09970	406.114	-2.66395	0.790963	-3.36798	0.000757204	0.00291338
K09971	406.114	-2.66395	0.790963	-3.36798	0.000757204	0.00291338
K09972	406.114	-2.66395	0.790963	-3.36798	0.000757204	0.00291338
K09975	406.114	-2.66395	0.790963	-3.36798	0.000757204	0.00291338
K09980	406.114	-2.66395	0.790963	-3.36798	0.000757204	0.00291338
K09996	406.114	-2.66395	0.790963	-3.36798	0.000757204	0.00291338
K10013	406.114	-2.66395	0.790963	-3.36798	0.000757204	0.00291338
K10014	406.114	-2.66395	0.790963	-3.36798	0.000757204	0.00291338
K10015	406.114	-2.66395	0.790963	-3.36798	0.000757204	0.00291338
K10016	406.114	-2.66395	0.790963	-3.36798	0.000757204	0.00291338
K10017	406.114	-2.66395	0.790963	-3.36798	0.000757204	0.00291338
K10037	406.114	-2.66395	0.790963	-3.36798	0.000757204	0.00291338
K10038	406.114	-2.66395	0.790963	-3.36798	0.000757204	0.00291338
K10213	406.114	-2.66395	0.790963	-3.36798	0.000757204	0.00291338
K10538	406.114	-2.66395	0.790963	-3.36798	0.000757204	0.00291338
K10711	406.114	-2.66395	0.790963	-3.36798	0.000757204	0.00291338
K10831	406.114	-2.66395	0.790963	-3.36798	0.000757204	0.00291338
K10906	406.114	-2.66395	0.790963	-3.36798	0.000757204	0.00291338
K10973	406.114	-2.66395	0.790963	-3.36798	0.000757204	0.00291338
K10975	406.114	-2.66395	0.790963	-3.36798	0.000757204	0.00291338
K11073	406.114	-2.66395	0.790963	-3.36798	0.000757204	0.00291338
K11075	406.114	-2.66395	0.790963	-3.36798	0.000757204	0.00291338
K11106	406.114	-2.66395	0.790963	-3.36798	0.000757204	0.00291338
K11139	406.114	-2.66395	0.790963	-3.36798	0.000757204	0.00291338
K11177	406.114	-2.66395	0.790963	-3.36798	0.000757204	0.00291338
K11178	406.114	-2.66395	0.790963	-3.36798	0.000757204	0.00291338
K11192	406.114	-2.66395	0.790963	-3.36798	0.000757204	0.00291338
K11208	406.114	-2.66395	0.790963	-3.36798	0.000757204	0.00291338
K11264	406.114	-2.66395	0.790963	-3.36798	0.000757204	0.00291338
K11391	406.114	-2.66395	0.790963	-3.36798	0.000757204	0.00291338
K11392	406.114	-2.66395	0.790963	-3.36798	0.000757204	0.00291338
K11530	406.114	-2.66395	0.790963	-3.36798	0.000757204	0.00291338
K11531	406.114	-2.66395	0.790963	-3.36798	0.000757204	0.00291338
K11685	406.114	-2.66395	0.790963	-3.36798	0.000757204	0.00291338
K11732	406.114	-2.66395	0.790963	-3.36798	0.000757204	0.00291338
K11736	406.114	-2.66395	0.790963	-3.36798	0.000757204	0.00291338
K11739	406.114	-2.66395	0.790963	-3.36798	0.000757204	0.00291338
K11746	406.114	-2.66395	0.790963	-3.36798	0.000757204	0.00291338
K11922	406.114	-2.66395	0.790963	-3.36798	0.000757204	0.00291338
K11929	406.114	-2.66395	0.790963	-3.36798	0.000757204	0.00291338
K11930	406.114	-2.66395	0.790963	-3.36798	0.000757204	0.00291338
K11934	406.114	-2.66395	0.790963	-3.36798	0.000757204	0.00291338
K11935	406.114	-2.66395	0.790963	-3.36798	0.000757204	0.00291338
K11938	406.114	-2.66395	0.790963	-3.36798	0.000757204	0.00291338
K11941	406.114	-2.66395	0.790963	-3.36798	0.000757204	0.00291338
K12068	406.114	-2.66395	0.790963	-3.36798	0.000757204	0.00291338
K12112	406.114	-2.66395	0.790963	-3.36798	0.000757204	0.00291338
K12113	406.114	-2.66395	0.790963	-3.36798	0.000757204	0.00291338
K12147	406.114	-2.66395	0.790963	-3.36798	0.000757204	0.00291338
K12151	406.114	-2.66395	0.790963	-3.36798	0.000757204	0.00291338
K12262	406.114	-2.66395	0.790963	-3.36798	0.000757204	0.00291338
K12264	406.114	-2.66395	0.790963	-3.36798	0.000757204	0.00291338
K12265	406.114	-2.66395	0.790963	-3.36798	0.000757204	0.00291338
K12266	406.114	-2.66395	0.790963	-3.36798	0.000757204	0.00291338
K12290	406.114	-2.66395	0.790963	-3.36798	0.000757204	0.00291338
K12291	406.114	-2.66395	0.790963	-3.36798	0.000757204	0.00291338
K12299	406.114	-2.66395	0.790963	-3.36798	0.000757204	0.00291338
K12528	406.114	-2.66395	0.790963	-3.36798	0.000757204	0.00291338
K12529	406.114	-2.66395	0.790963	-3.36798	0.000757204	0.00291338
K12784	406.114	-2.66395	0.790963	-3.36798	0.000757204	0.00291338
K12785	406.114	-2.66395	0.790963	-3.36798	0.000757204	0.00291338
K12786	406.114	-2.66395	0.790963	-3.36798	0.000757204	0.00291338
K12787	406.114	-2.66395	0.790963	-3.36798	0.000757204	0.00291338
K12788	406.114	-2.66395	0.790963	-3.36798	0.000757204	0.00291338
K12789	406.114	-2.66395	0.790963	-3.36798	0.000757204	0.00291338
K12790	406.114	-2.66395	0.790963	-3.36798	0.000757204	0.00291338
K12810	406.114	-2.66395	0.790963	-3.36798	0.000757204	0.00291338
K12943	406.114	-2.66395	0.790963	-3.36798	0.000757204	0.00291338
K12944	406.114	-2.66395	0.790963	-3.36798	0.000757204	0.00291338
K12945	406.114	-2.66395	0.790963	-3.36798	0.000757204	0.00291338
K12957	406.114	-2.66395	0.790963	-3.36798	0.000757204	0.00291338
K13243	406.114	-2.66395	0.790963	-3.36798	0.000757204	0.00291338
K13255	406.114	-2.66395	0.790963	-3.36798	0.000757204	0.00291338
K13480	406.114	-2.66395	0.790963	-3.36798	0.000757204	0.00291338
K13483	406.114	-2.66395	0.790963	-3.36798	0.000757204	0.00291338
K13574	406.114	-2.66395	0.790963	-3.36798	0.000757204	0.00291338
K13620	406.114	-2.66395	0.790963	-3.36798	0.000757204	0.00291338
K13630	406.114	-2.66395	0.790963	-3.36798	0.000757204	0.00291338
K13631	406.114	-2.66395	0.790963	-3.36798	0.000757204	0.00291338
K13632	406.114	-2.66395	0.790963	-3.36798	0.000757204	0.00291338
K13635	406.114	-2.66395	0.790963	-3.36798	0.000757204	0.00291338
K13637	406.114	-2.66395	0.790963	-3.36798	0.000757204	0.00291338
K13650	406.114	-2.66395	0.790963	-3.36798	0.000757204	0.00291338
K13654	406.114	-2.66395	0.790963	-3.36798	0.000757204	0.00291338
K13683	406.114	-2.66395	0.790963	-3.36798	0.000757204	0.00291338
K13684	406.114	-2.66395	0.790963	-3.36798	0.000757204	0.00291338
K13890	406.114	-2.66395	0.790963	-3.36798	0.000757204	0.00291338
K13891	406.114	-2.66395	0.790963	-3.36798	0.000757204	0.00291338
K13892	406.114	-2.66395	0.790963	-3.36798	0.000757204	0.00291338
K13938	406.114	-2.66395	0.790963	-3.36798	0.000757204	0.00291338
K14051	406.114	-2.66395	0.790963	-3.36798	0.000757204	0.00291338
K14053	406.114	-2.66395	0.790963	-3.36798	0.000757204	0.00291338
K14056	406.114	-2.66395	0.790963	-3.36798	0.000757204	0.00291338
K14057	406.114	-2.66395	0.790963	-3.36798	0.000757204	0.00291338
K14060	406.114	-2.66395	0.790963	-3.36798	0.000757204	0.00291338
K14062	406.114	-2.66395	0.790963	-3.36798	0.000757204	0.00291338
K14063	406.114	-2.66395	0.790963	-3.36798	0.000757204	0.00291338
K14064	406.114	-2.66395	0.790963	-3.36798	0.000757204	0.00291338
K14287	406.114	-2.66395	0.790963	-3.36798	0.000757204	0.00291338
K14348	406.114	-2.66395	0.790963	-3.36798	0.000757204	0.00291338
K14414	406.114	-2.66395	0.790963	-3.36798	0.000757204	0.00291338
K14591	406.114	-2.66395	0.790963	-3.36798	0.000757204	0.00291338
K14762	406.114	-2.66395	0.790963	-3.36798	0.000757204	0.00291338
K15268	406.114	-2.66395	0.790963	-3.36798	0.000757204	0.00291338
K15368	406.114	-2.66395	0.790963	-3.36798	0.000757204	0.00291338
K15540	406.114	-2.66395	0.790963	-3.36798	0.000757204	0.00291338
K15548	406.114	-2.66395	0.790963	-3.36798	0.000757204	0.00291338
K15550	406.114	-2.66395	0.790963	-3.36798	0.000757204	0.00291338
K15551	406.114	-2.66395	0.790963	-3.36798	0.000757204	0.00291338
K15722	406.114	-2.66395	0.790963	-3.36798	0.000757204	0.00291338
K15735	406.114	-2.66395	0.790963	-3.36798	0.000757204	0.00291338
K15737	406.114	-2.66395	0.790963	-3.36798	0.000757204	0.00291338
K15827	406.114	-2.66395	0.790963	-3.36798	0.000757204	0.00291338
K15828	406.114	-2.66395	0.790963	-3.36798	0.000757204	0.00291338
K15829	406.114	-2.66395	0.790963	-3.36798	0.000757204	0.00291338
K15830	406.114	-2.66395	0.790963	-3.36798	0.000757204	0.00291338
K15831	406.114	-2.66395	0.790963	-3.36798	0.000757204	0.00291338
K15832	406.114	-2.66395	0.790963	-3.36798	0.000757204	0.00291338
K15833	406.114	-2.66395	0.790963	-3.36798	0.000757204	0.00291338
K15834	406.114	-2.66395	0.790963	-3.36798	0.000757204	0.00291338
K15836	406.114	-2.66395	0.790963	-3.36798	0.000757204	0.00291338
K16041	406.114	-2.66395	0.790963	-3.36798	0.000757204	0.00291338
K16042	406.114	-2.66395	0.790963	-3.36798	0.000757204	0.00291338
K16088	406.114	-2.66395	0.790963	-3.36798	0.000757204	0.00291338
K16090	406.114	-2.66395	0.790963	-3.36798	0.000757204	0.00291338
K16135	406.114	-2.66395	0.790963	-3.36798	0.000757204	0.00291338
K16136	406.114	-2.66395	0.790963	-3.36798	0.000757204	0.00291338
K16140	406.114	-2.66395	0.790963	-3.36798	0.000757204	0.00291338
K16291	406.114	-2.66395	0.790963	-3.36798	0.000757204	0.00291338
K16321	406.114	-2.66395	0.790963	-3.36798	0.000757204	0.00291338
K16324	406.114	-2.66395	0.790963	-3.36798	0.000757204	0.00291338
K16325	406.114	-2.66395	0.790963	-3.36798	0.000757204	0.00291338
K16326	406.114	-2.66395	0.790963	-3.36798	0.000757204	0.00291338
K16346	406.114	-2.66395	0.790963	-3.36798	0.000757204	0.00291338
K16347	406.114	-2.66395	0.790963	-3.36798	0.000757204	0.00291338
K16348	406.114	-2.66395	0.790963	-3.36798	0.000757204	0.00291338
K16695	406.114	-2.66395	0.790963	-3.36798	0.000757204	0.00291338
K16703	406.114	-2.66395	0.790963	-3.36798	0.000757204	0.00291338
K16710	406.114	-2.66395	0.790963	-3.36798	0.000757204	0.00291338
K16711	406.114	-2.66395	0.790963	-3.36798	0.000757204	0.00291338
K17473	406.114	-2.66395	0.790963	-3.36798	0.000757204	0.00291338
K17938	406.114	-2.66395	0.790963	-3.36798	0.000757204	0.00291338
K17948	406.114	-2.66395	0.790963	-3.36798	0.000757204	0.00291338
K18140	406.114	-2.66395	0.790963	-3.36798	0.000757204	0.00291338
K18141	406.114	-2.66395	0.790963	-3.36798	0.000757204	0.00291338
K18142	406.114	-2.66395	0.790963	-3.36798	0.000757204	0.00291338
K18326	406.114	-2.66395	0.790963	-3.36798	0.000757204	0.00291338
K18478	406.114	-2.66395	0.790963	-3.36798	0.000757204	0.00291338
K18479	406.114	-2.66395	0.790963	-3.36798	0.000757204	0.00291338
K18530	406.114	-2.66395	0.790963	-3.36798	0.000757204	0.00291338
K18531	406.114	-2.66395	0.790963	-3.36798	0.000757204	0.00291338
K18697	406.114	-2.66395	0.790963	-3.36798	0.000757204	0.00291338
K18698	406.114	-2.66395	0.790963	-3.36798	0.000757204	0.00291338
K18765	406.114	-2.66395	0.790963	-3.36798	0.000757204	0.00291338
K18841	406.114	-2.66395	0.790963	-3.36798	0.000757204	0.00291338
K18842	406.114	-2.66395	0.790963	-3.36798	0.000757204	0.00291338
K18898	406.114	-2.66395	0.790963	-3.36798	0.000757204	0.00291338
K18899	406.114	-2.66395	0.790963	-3.36798	0.000757204	0.00291338
K18921	406.114	-2.66395	0.790963	-3.36798	0.000757204	0.00291338
K19046	406.114	-2.66395	0.790963	-3.36798	0.000757204	0.00291338
K19125	406.114	-2.66395	0.790963	-3.36798	0.000757204	0.00291338
K19148	406.114	-2.66395	0.790963	-3.36798	0.000757204	0.00291338
K19155	406.114	-2.66395	0.790963	-3.36798	0.000757204	0.00291338
K19234	406.114	-2.66395	0.790963	-3.36798	0.000757204	0.00291338
K19235	406.114	-2.66395	0.790963	-3.36798	0.000757204	0.00291338
K19238	406.114	-2.66395	0.790963	-3.36798	0.000757204	0.00291338
K19303	406.114	-2.66395	0.790963	-3.36798	0.000757204	0.00291338
K19334	406.114	-2.66395	0.790963	-3.36798	0.000757204	0.00291338
K19335	406.114	-2.66395	0.790963	-3.36798	0.000757204	0.00291338
K19336	406.114	-2.66395	0.790963	-3.36798	0.000757204	0.00291338
K19338	406.114	-2.66395	0.790963	-3.36798	0.000757204	0.00291338
K19353	406.114	-2.66395	0.790963	-3.36798	0.000757204	0.00291338
K19354	406.114	-2.66395	0.790963	-3.36798	0.000757204	0.00291338
K19611	406.114	-2.66395	0.790963	-3.36798	0.000757204	0.00291338
K19688	406.114	-2.66395	0.790963	-3.36798	0.000757204	0.00291338
K19709	406.114	-2.66395	0.790963	-3.36798	0.000757204	0.00291338
K19775	406.114	-2.66395	0.790963	-3.36798	0.000757204	0.00291338
K19776	406.114	-2.66395	0.790963	-3.36798	0.000757204	0.00291338
K19777	406.114	-2.66395	0.790963	-3.36798	0.000757204	0.00291338
K19778	406.114	-2.66395	0.790963	-3.36798	0.000757204	0.00291338
K19779	406.114	-2.66395	0.790963	-3.36798	0.000757204	0.00291338
K01061	812.228	-2.66378	0.766585	-3.47486	0.000511117	0.00291338
K03482	812.228	-2.66378	0.766585	-3.47486	0.000511117	0.00291338
K06884	812.228	-2.66378	0.766585	-3.47486	0.000511117	0.00291338
K06946	812.228	-2.66378	0.766585	-3.47486	0.000511117	0.00291338
K08348	812.228	-2.66378	0.766585	-3.47486	0.000511117	0.00291338
K09824	812.228	-2.66378	0.766585	-3.47486	0.000511117	0.00291338
K10124	812.228	-2.66378	0.766585	-3.47486	0.000511117	0.00291338
K11200	812.228	-2.66378	0.766585	-3.47486	0.000511117	0.00291338
K13743	812.228	-2.66378	0.766585	-3.47486	0.000511117	0.00291338
K16076	812.228	-2.66378	0.766585	-3.47486	0.000511117	0.00291338
K16692	812.228	-2.66378	0.766585	-3.47486	0.000511117	0.00291338
K18324	812.228	-2.66378	0.766585	-3.47486	0.000511117	0.00291338
K18920	812.228	-2.66378	0.766585	-3.47486	0.000511117	0.00291338
K19126	812.228	-2.66378	0.766585	-3.47486	0.000511117	0.00291338
K03291	1218.46	-2.66372	0.753106	-3.53697	0.000404739	0.00291338
K03755	1218.34	-2.66372	0.75376	-3.5339	0.000409471	0.00291338
K07493	1218.34	-2.66372	0.75376	-3.5339	0.000409471	0.00291338
K11201	1218.34	-2.66372	0.75376	-3.5339	0.000409471	0.00291338
K18919	1218.34	-2.66372	0.75376	-3.5339	0.000409471	0.00291338
K18922	1218.34	-2.66372	0.75376	-3.5339	0.000409471	0.00291338
K12678	1624.46	-2.66367	0.811224	-3.28352	0.0010252	0.00377061
K12687	1624.46	-2.66367	0.811224	-3.28352	0.0010252	0.00377061
K18838	1624.46	-2.66367	0.811224	-3.28352	0.0010252	0.00377061
K01160	2436.68	-2.66364	0.81114	-3.28382	0.00102411	0.00377061
K07480	2436.68	-2.66364	0.81114	-3.28382	0.00102411	0.00377061
K18862	2842.8	-2.66363	0.811117	-3.28391	0.00102379	0.00377061
K15536	1218.52	-2.66329	0.753807	-3.53312	0.000410685	0.00291338
K04018	812.405	-2.66314	0.766655	-3.47371	0.000513311	0.00291338
K14261	406.347	-2.66301	0.791125	-3.36611	0.000762368	0.00291338
K07246	406.39	-2.663	0.790741	-3.36773	0.000757891	0.00291338
K01692	812.591	-2.66283	0.764682	-3.48227	0.000497182	0.00291338
K10108	407.164	-2.66268	0.786819	-3.3841	0.000714119	0.00291338
K00101	406.412	-2.66267	0.789168	-3.37403	0.000740774	0.00291338
K13979	406.412	-2.66267	0.789168	-3.37403	0.000740774	0.00291338
K15034	406.412	-2.66267	0.789168	-3.37403	0.000740774	0.00291338
K01908	406.291	-2.66267	0.791102	-3.36577	0.000763292	0.00291338
K02196	406.291	-2.66267	0.791102	-3.36577	0.000763292	0.00291338
K02199	406.291	-2.66267	0.791102	-3.36577	0.000763292	0.00291338
K02200	406.291	-2.66267	0.791102	-3.36577	0.000763292	0.00291338
K02430	406.291	-2.66267	0.791102	-3.36577	0.000763292	0.00291338
K02506	406.291	-2.66267	0.791102	-3.36577	0.000763292	0.00291338
K02568	406.291	-2.66267	0.791102	-3.36577	0.000763292	0.00291338
K02569	406.291	-2.66267	0.791102	-3.36577	0.000763292	0.00291338
K02572	406.291	-2.66267	0.791102	-3.36577	0.000763292	0.00291338
K02681	406.291	-2.66267	0.791102	-3.36577	0.000763292	0.00291338
K03078	406.291	-2.66267	0.791102	-3.36577	0.000763292	0.00291338
K03304	406.291	-2.66267	0.791102	-3.36577	0.000763292	0.00291338
K03477	406.291	-2.66267	0.791102	-3.36577	0.000763292	0.00291338
K03675	406.291	-2.66267	0.791102	-3.36577	0.000763292	0.00291338
K04013	406.291	-2.66267	0.791102	-3.36577	0.000763292	0.00291338
K04014	406.291	-2.66267	0.791102	-3.36577	0.000763292	0.00291338
K04015	406.291	-2.66267	0.791102	-3.36577	0.000763292	0.00291338
K04016	406.291	-2.66267	0.791102	-3.36577	0.000763292	0.00291338
K04017	406.291	-2.66267	0.791102	-3.36577	0.000763292	0.00291338
K07147	406.291	-2.66267	0.791102	-3.36577	0.000763292	0.00291338
K07261	406.291	-2.66267	0.791102	-3.36577	0.000763292	0.00291338
K07262	406.291	-2.66267	0.791102	-3.36577	0.000763292	0.00291338
K07666	406.291	-2.66267	0.791102	-3.36577	0.000763292	0.00291338
K07674	406.291	-2.66267	0.791102	-3.36577	0.000763292	0.00291338
K07812	406.291	-2.66267	0.791102	-3.36577	0.000763292	0.00291338
K07821	406.291	-2.66267	0.791102	-3.36577	0.000763292	0.00291338
K09909	406.291	-2.66267	0.791102	-3.36577	0.000763292	0.00291338
K10109	406.291	-2.66267	0.791102	-3.36577	0.000763292	0.00291338
K10110	406.291	-2.66267	0.791102	-3.36577	0.000763292	0.00291338
K10111	406.291	-2.66267	0.791102	-3.36577	0.000763292	0.00291338
K11745	406.291	-2.66267	0.791102	-3.36577	0.000763292	0.00291338
K13283	406.291	-2.66267	0.791102	-3.36577	0.000763292	0.00291338
K17247	406.291	-2.66267	0.791102	-3.36577	0.000763292	0.00291338
K01087	406.413	-2.6624	0.789076	-3.37408	0.000740631	0.00291338
K07119	407.108	-2.66206	0.786704	-3.38382	0.000714852	0.00291338
K05522	406.478	-2.66206	0.787291	-3.38129	0.000721452	0.00291338
K06048	406.478	-2.66206	0.787291	-3.38129	0.000721452	0.00291338
K00138	406.356	-2.66206	0.789053	-3.37374	0.000741532	0.00291338
K00697	406.356	-2.66206	0.789053	-3.37374	0.000741532	0.00291338
K02609	406.356	-2.66206	0.789053	-3.37374	0.000741532	0.00291338
K02610	406.356	-2.66206	0.789053	-3.37374	0.000741532	0.00291338
K02611	406.356	-2.66206	0.789053	-3.37374	0.000741532	0.00291338
K02612	406.356	-2.66206	0.789053	-3.37374	0.000741532	0.00291338
K02613	406.356	-2.66206	0.789053	-3.37374	0.000741532	0.00291338
K02618	406.356	-2.66206	0.789053	-3.37374	0.000741532	0.00291338
K09781	406.356	-2.66206	0.789053	-3.37374	0.000741532	0.00291338
K11738	406.356	-2.66206	0.789053	-3.37374	0.000741532	0.00291338
K01659	406.235	-2.66206	0.790987	-3.36549	0.000764077	0.00291338
K03919	406.235	-2.66206	0.790987	-3.36549	0.000764077	0.00291338
K05835	406.235	-2.66206	0.790987	-3.36549	0.000764077	0.00291338
K07393	406.235	-2.66206	0.790987	-3.36549	0.000764077	0.00291338
K11900	1219.99	-2.66197	0.752104	-3.53937	0.00040109	0.00291338
K18837	1219.99	-2.66197	0.752104	-3.53937	0.00040109	0.00291338
K13069	812.604	-2.66121	0.764807	-3.47958	0.000502199	0.00291338
K16301	814.865	-2.66116	0.760893	-3.49742	0.000469778	0.00291338
K03221	813.871	-2.66116	0.764153	-3.4825	0.000496756	0.00291338
K03229	813.871	-2.66116	0.764153	-3.4825	0.000496756	0.00291338
K06078	813.871	-2.66116	0.764153	-3.4825	0.000496756	0.00291338
K07274	813.871	-2.66116	0.764153	-3.4825	0.000496756	0.00291338
K07285	813.871	-2.66116	0.764153	-3.4825	0.000496756	0.00291338
K07348	813.871	-2.66116	0.764153	-3.4825	0.000496756	0.00291338
K09476	813.871	-2.66116	0.764153	-3.4825	0.000496756	0.00291338
K11209	813.871	-2.66116	0.764153	-3.4825	0.000496756	0.00291338
K11891	813.871	-2.66116	0.764153	-3.4825	0.000496756	0.00291338
K11892	813.871	-2.66116	0.764153	-3.4825	0.000496756	0.00291338
K11893	813.871	-2.66116	0.764153	-3.4825	0.000496756	0.00291338
K11895	813.871	-2.66116	0.764153	-3.4825	0.000496756	0.00291338
K11901	813.871	-2.66116	0.764153	-3.4825	0.000496756	0.00291338
K11905	813.871	-2.66116	0.764153	-3.4825	0.000496756	0.00291338
K11906	813.871	-2.66116	0.764153	-3.4825	0.000496756	0.00291338
K11907	813.871	-2.66116	0.764153	-3.4825	0.000496756	0.00291338
K11910	813.871	-2.66116	0.764153	-3.4825	0.000496756	0.00291338
K11911	813.871	-2.66116	0.764153	-3.4825	0.000496756	0.00291338
K12056	813.871	-2.66116	0.764153	-3.4825	0.000496756	0.00291338
K12063	813.871	-2.66116	0.764153	-3.4825	0.000496756	0.00291338
K12139	813.871	-2.66116	0.764153	-3.4825	0.000496756	0.00291338
K13735	813.871	-2.66116	0.764153	-3.4825	0.000496756	0.00291338
K16322	813.871	-2.66116	0.764153	-3.4825	0.000496756	0.00291338
K18828	813.871	-2.66116	0.764153	-3.4825	0.000496756	0.00291338
K00389	406.622	-2.66079	0.787404	-3.37919	0.000727	0.00291338
K09780	406.38	-2.66078	0.791099	-3.3634	0.000769887	0.00292281
K14744	2849.37	-2.66064	0.80807	-3.29259	0.000992684	0.00367268
K03503	406.215	-2.66055	0.791087	-3.36315	0.000770571	0.00292281
K06143	406.215	-2.66055	0.791087	-3.36315	0.000770571	0.00292281
K06149	814.048	-2.66052	0.764222	-3.48135	0.000498896	0.00291338
K07347	3257.13	-2.66036	0.807795	-3.29336	0.000989987	0.00366581
K05782	406.474	-2.66035	0.789064	-3.37152	0.000747544	0.00291338
K07248	406.485	-2.66031	0.790703	-3.36449	0.000766853	0.00292141
K00370	814.865	-2.66022	0.761896	-3.49158	0.000480175	0.00291338
K00371	814.865	-2.66022	0.761896	-3.49158	0.000480175	0.00291338
K00374	814.865	-2.66022	0.761896	-3.49158	0.000480175	0.00291338
K00373	813.992	-2.66022	0.764165	-3.48121	0.00049916	0.00291338
K03746	1221.81	-2.65981	0.750685	-3.54317	0.000395347	0.00291338
K06211	408.392	-2.65965	0.785544	-3.38575	0.000709848	0.00291338
K15461	408.392	-2.65965	0.785544	-3.38575	0.000709848	0.00291338
K00380	408.71	-2.65922	0.782031	-3.40039	0.000672886	0.00291338
K00381	407.837	-2.65921	0.786355	-3.38169	0.000720409	0.00291338
K00835	407.837	-2.65921	0.786355	-3.38169	0.000720409	0.00291338
K05939	407.837	-2.65921	0.786355	-3.38169	0.000720409	0.00291338
K12339	407.813	-2.65907	0.786462	-3.38105	0.000722099	0.00291338
K02192	407.798	-2.65897	0.786369	-3.38133	0.000721355	0.00291338
K09946	406.563	-2.65888	0.788831	-3.37066	0.000749871	0.00291338
K10985	406.49	-2.65882	0.787564	-3.376	0.000735473	0.00291338
K10986	406.49	-2.65882	0.787564	-3.376	0.000735473	0.00291338
K19123	406.49	-2.65882	0.787564	-3.376	0.000735473	0.00291338
K07224	408.751	-2.65873	0.780149	-3.40798	0.000654456	0.00291338
K07243	408.751	-2.65873	0.780149	-3.40798	0.000654456	0.00291338
K00363	408.63	-2.65873	0.782116	-3.39941	0.000675323	0.00291338
K02298	408.63	-2.65873	0.782116	-3.39941	0.000675323	0.00291338
K02299	408.63	-2.65873	0.782116	-3.39941	0.000675323	0.00291338
K03535	408.63	-2.65873	0.782116	-3.39941	0.000675323	0.00291338
K13639	408	-2.65873	0.782712	-3.39682	0.000681747	0.00291338
K01497	407.878	-2.65873	0.784488	-3.38912	0.000701165	0.00291338
K06916	407.878	-2.65873	0.784488	-3.38912	0.000701165	0.00291338
K19304	407.878	-2.65873	0.784488	-3.38912	0.000701165	0.00291338
K00117	407.757	-2.65873	0.786439	-3.38071	0.000722978	0.00291338
K00322	407.757	-2.65873	0.786439	-3.38071	0.000722978	0.00291338
K00855	407.757	-2.65873	0.786439	-3.38071	0.000722978	0.00291338
K00892	407.757	-2.65873	0.786439	-3.38071	0.000722978	0.00291338
K00906	407.757	-2.65873	0.786439	-3.38071	0.000722978	0.00291338
K01146	407.757	-2.65873	0.786439	-3.38071	0.000722978	0.00291338
K01150	407.757	-2.65873	0.786439	-3.38071	0.000722978	0.00291338
K01460	407.757	-2.65873	0.786439	-3.38071	0.000722978	0.00291338
K01584	407.757	-2.65873	0.786439	-3.38071	0.000722978	0.00291338
K01690	407.757	-2.65873	0.786439	-3.38071	0.000722978	0.00291338
K01782	407.757	-2.65873	0.786439	-3.38071	0.000722978	0.00291338
K01825	407.757	-2.65873	0.786439	-3.38071	0.000722978	0.00291338
K02079	407.757	-2.65873	0.786439	-3.38071	0.000722978	0.00291338
K02167	407.757	-2.65873	0.786439	-3.38071	0.000722978	0.00291338
K02182	407.757	-2.65873	0.786439	-3.38071	0.000722978	0.00291338
K02297	407.757	-2.65873	0.786439	-3.38071	0.000722978	0.00291338
K02336	407.757	-2.65873	0.786439	-3.38071	0.000722978	0.00291338
K02381	407.757	-2.65873	0.786439	-3.38071	0.000722978	0.00291338
K02386	407.757	-2.65873	0.786439	-3.38071	0.000722978	0.00291338
K02391	407.757	-2.65873	0.786439	-3.38071	0.000722978	0.00291338
K02399	407.757	-2.65873	0.786439	-3.38071	0.000722978	0.00291338
K02402	407.757	-2.65873	0.786439	-3.38071	0.000722978	0.00291338
K02403	407.757	-2.65873	0.786439	-3.38071	0.000722978	0.00291338
K02423	407.757	-2.65873	0.786439	-3.38071	0.000722978	0.00291338
K02425	407.757	-2.65873	0.786439	-3.38071	0.000722978	0.00291338
K02471	407.757	-2.65873	0.786439	-3.38071	0.000722978	0.00291338
K02485	407.757	-2.65873	0.786439	-3.38071	0.000722978	0.00291338
K02565	407.757	-2.65873	0.786439	-3.38071	0.000722978	0.00291338
K02844	407.757	-2.65873	0.786439	-3.38071	0.000722978	0.00291338
K03112	407.757	-2.65873	0.786439	-3.38071	0.000722978	0.00291338
K03219	407.757	-2.65873	0.786439	-3.38071	0.000722978	0.00291338
K03222	407.757	-2.65873	0.786439	-3.38071	0.000722978	0.00291338
K03225	407.757	-2.65873	0.786439	-3.38071	0.000722978	0.00291338
K03226	407.757	-2.65873	0.786439	-3.38071	0.000722978	0.00291338
K03227	407.757	-2.65873	0.786439	-3.38071	0.000722978	0.00291338
K03228	407.757	-2.65873	0.786439	-3.38071	0.000722978	0.00291338
K03230	407.757	-2.65873	0.786439	-3.38071	0.000722978	0.00291338
K03414	407.757	-2.65873	0.786439	-3.38071	0.000722978	0.00291338
K03472	407.757	-2.65873	0.786439	-3.38071	0.000722978	0.00291338
K03485	407.757	-2.65873	0.786439	-3.38071	0.000722978	0.00291338
K03567	407.757	-2.65873	0.786439	-3.38071	0.000722978	0.00291338
K03577	407.757	-2.65873	0.786439	-3.38071	0.000722978	0.00291338
K03623	407.757	-2.65873	0.786439	-3.38071	0.000722978	0.00291338
K03658	407.757	-2.65873	0.786439	-3.38071	0.000722978	0.00291338
K03717	407.757	-2.65873	0.786439	-3.38071	0.000722978	0.00291338
K03749	407.757	-2.65873	0.786439	-3.38071	0.000722978	0.00291338
K03774	407.757	-2.65873	0.786439	-3.38071	0.000722978	0.00291338
K03776	407.757	-2.65873	0.786439	-3.38071	0.000722978	0.00291338
K03777	407.757	-2.65873	0.786439	-3.38071	0.000722978	0.00291338
K03796	407.757	-2.65873	0.786439	-3.38071	0.000722978	0.00291338
K03812	407.757	-2.65873	0.786439	-3.38071	0.000722978	0.00291338
K03840	407.757	-2.65873	0.786439	-3.38071	0.000722978	0.00291338
K03970	407.757	-2.65873	0.786439	-3.38071	0.000722978	0.00291338
K03971	407.757	-2.65873	0.786439	-3.38071	0.000722978	0.00291338
K03974	407.757	-2.65873	0.786439	-3.38071	0.000722978	0.00291338
K04046	407.757	-2.65873	0.786439	-3.38071	0.000722978	0.00291338
K04062	407.757	-2.65873	0.786439	-3.38071	0.000722978	0.00291338
K04752	407.757	-2.65873	0.786439	-3.38071	0.000722978	0.00291338
K05245	407.757	-2.65873	0.786439	-3.38071	0.000722978	0.00291338
K05368	407.757	-2.65873	0.786439	-3.38071	0.000722978	0.00291338
K05591	407.757	-2.65873	0.786439	-3.38071	0.000722978	0.00291338
K05785	407.757	-2.65873	0.786439	-3.38071	0.000722978	0.00291338
K05790	407.757	-2.65873	0.786439	-3.38071	0.000722978	0.00291338
K05798	407.757	-2.65873	0.786439	-3.38071	0.000722978	0.00291338
K05800	407.757	-2.65873	0.786439	-3.38071	0.000722978	0.00291338
K05805	407.757	-2.65873	0.786439	-3.38071	0.000722978	0.00291338
K05811	407.757	-2.65873	0.786439	-3.38071	0.000722978	0.00291338
K05812	407.757	-2.65873	0.786439	-3.38071	0.000722978	0.00291338
K05839	407.757	-2.65873	0.786439	-3.38071	0.000722978	0.00291338
K05874	407.757	-2.65873	0.786439	-3.38071	0.000722978	0.00291338
K05877	407.757	-2.65873	0.786439	-3.38071	0.000722978	0.00291338
K05881	407.757	-2.65873	0.786439	-3.38071	0.000722978	0.00291338
K05997	407.757	-2.65873	0.786439	-3.38071	0.000722978	0.00291338
K06006	407.757	-2.65873	0.786439	-3.38071	0.000722978	0.00291338
K06073	407.757	-2.65873	0.786439	-3.38071	0.000722978	0.00291338
K06074	407.757	-2.65873	0.786439	-3.38071	0.000722978	0.00291338
K06079	407.757	-2.65873	0.786439	-3.38071	0.000722978	0.00291338
K06080	407.757	-2.65873	0.786439	-3.38071	0.000722978	0.00291338
K06144	407.757	-2.65873	0.786439	-3.38071	0.000722978	0.00291338
K06192	407.757	-2.65873	0.786439	-3.38071	0.000722978	0.00291338
K06219	407.757	-2.65873	0.786439	-3.38071	0.000722978	0.00291338
K06222	407.757	-2.65873	0.786439	-3.38071	0.000722978	0.00291338
K06445	407.757	-2.65873	0.786439	-3.38071	0.000722978	0.00291338
K06858	407.757	-2.65873	0.786439	-3.38071	0.000722978	0.00291338
K06938	407.757	-2.65873	0.786439	-3.38071	0.000722978	0.00291338
K07019	407.757	-2.65873	0.786439	-3.38071	0.000722978	0.00291338
K07070	407.757	-2.65873	0.786439	-3.38071	0.000722978	0.00291338
K07136	407.757	-2.65873	0.786439	-3.38071	0.000722978	0.00291338
K07165	407.757	-2.65873	0.786439	-3.38071	0.000722978	0.00291338
K07251	407.757	-2.65873	0.786439	-3.38071	0.000722978	0.00291338
K07269	407.757	-2.65873	0.786439	-3.38071	0.000722978	0.00291338
K07287	407.757	-2.65873	0.786439	-3.38071	0.000722978	0.00291338
K07289	407.757	-2.65873	0.786439	-3.38071	0.000722978	0.00291338
K07337	407.757	-2.65873	0.786439	-3.38071	0.000722978	0.00291338
K07350	407.757	-2.65873	0.786439	-3.38071	0.000722978	0.00291338
K07357	407.757	-2.65873	0.786439	-3.38071	0.000722978	0.00291338
K07454	407.757	-2.65873	0.786439	-3.38071	0.000722978	0.00291338
K07459	407.757	-2.65873	0.786439	-3.38071	0.000722978	0.00291338
K07490	407.757	-2.65873	0.786439	-3.38071	0.000722978	0.00291338
K07637	407.757	-2.65873	0.786439	-3.38071	0.000722978	0.00291338
K07638	407.757	-2.65873	0.786439	-3.38071	0.000722978	0.00291338
K07659	407.757	-2.65873	0.786439	-3.38071	0.000722978	0.00291338
K07660	407.757	-2.65873	0.786439	-3.38071	0.000722978	0.00291338
K07664	407.757	-2.65873	0.786439	-3.38071	0.000722978	0.00291338
K07673	407.757	-2.65873	0.786439	-3.38071	0.000722978	0.00291338
K07675	407.757	-2.65873	0.786439	-3.38071	0.000722978	0.00291338
K07676	407.757	-2.65873	0.786439	-3.38071	0.000722978	0.00291338
K07677	407.757	-2.65873	0.786439	-3.38071	0.000722978	0.00291338
K07684	407.757	-2.65873	0.786439	-3.38071	0.000722978	0.00291338
K07686	407.757	-2.65873	0.786439	-3.38071	0.000722978	0.00291338
K07687	407.757	-2.65873	0.786439	-3.38071	0.000722978	0.00291338
K07689	407.757	-2.65873	0.786439	-3.38071	0.000722978	0.00291338
K07708	407.757	-2.65873	0.786439	-3.38071	0.000722978	0.00291338
K07711	407.757	-2.65873	0.786439	-3.38071	0.000722978	0.00291338
K07712	407.757	-2.65873	0.786439	-3.38071	0.000722978	0.00291338
K07715	407.757	-2.65873	0.786439	-3.38071	0.000722978	0.00291338
K07771	407.757	-2.65873	0.786439	-3.38071	0.000722978	0.00291338
K07788	407.757	-2.65873	0.786439	-3.38071	0.000722978	0.00291338
K07789	407.757	-2.65873	0.786439	-3.38071	0.000722978	0.00291338
K07799	407.757	-2.65873	0.786439	-3.38071	0.000722978	0.00291338
K07804	407.757	-2.65873	0.786439	-3.38071	0.000722978	0.00291338
K07806	407.757	-2.65873	0.786439	-3.38071	0.000722978	0.00291338
K08154	407.757	-2.65873	0.786439	-3.38071	0.000722978	0.00291338
K08162	407.757	-2.65873	0.786439	-3.38071	0.000722978	0.00291338
K08163	407.757	-2.65873	0.786439	-3.38071	0.000722978	0.00291338
K08227	407.757	-2.65873	0.786439	-3.38071	0.000722978	0.00291338
K08276	407.757	-2.65873	0.786439	-3.38071	0.000722978	0.00291338
K08277	407.757	-2.65873	0.786439	-3.38071	0.000722978	0.00291338
K08279	407.757	-2.65873	0.786439	-3.38071	0.000722978	0.00291338
K08297	407.757	-2.65873	0.786439	-3.38071	0.000722978	0.00291338
K08299	407.757	-2.65873	0.786439	-3.38071	0.000722978	0.00291338
K08308	407.757	-2.65873	0.786439	-3.38071	0.000722978	0.00291338
K08313	407.757	-2.65873	0.786439	-3.38071	0.000722978	0.00291338
K08315	407.757	-2.65873	0.786439	-3.38071	0.000722978	0.00291338
K08353	407.757	-2.65873	0.786439	-3.38071	0.000722978	0.00291338
K08484	407.757	-2.65873	0.786439	-3.38071	0.000722978	0.00291338
K08485	407.757	-2.65873	0.786439	-3.38071	0.000722978	0.00291338
K08682	407.757	-2.65873	0.786439	-3.38071	0.000722978	0.00291338
K08993	407.757	-2.65873	0.786439	-3.38071	0.000722978	0.00291338
K08994	407.757	-2.65873	0.786439	-3.38071	0.000722978	0.00291338
K09161	407.757	-2.65873	0.786439	-3.38071	0.000722978	0.00291338
K09823	407.757	-2.65873	0.786439	-3.38071	0.000722978	0.00291338
K09857	407.757	-2.65873	0.786439	-3.38071	0.000722978	0.00291338
K09912	407.757	-2.65873	0.786439	-3.38071	0.000722978	0.00291338
K09916	407.757	-2.65873	0.786439	-3.38071	0.000722978	0.00291338
K09921	407.757	-2.65873	0.786439	-3.38071	0.000722978	0.00291338
K10001	407.757	-2.65873	0.786439	-3.38071	0.000722978	0.00291338
K10002	407.757	-2.65873	0.786439	-3.38071	0.000722978	0.00291338
K10003	407.757	-2.65873	0.786439	-3.38071	0.000722978	0.00291338
K10004	407.757	-2.65873	0.786439	-3.38071	0.000722978	0.00291338
K10673	407.757	-2.65873	0.786439	-3.38071	0.000722978	0.00291338
K10857	407.757	-2.65873	0.786439	-3.38071	0.000722978	0.00291338
K10972	407.757	-2.65873	0.786439	-3.38071	0.000722978	0.00291338
K11066	407.757	-2.65873	0.786439	-3.38071	0.000722978	0.00291338
K11734	407.757	-2.65873	0.786439	-3.38071	0.000722978	0.00291338
K11742	407.757	-2.65873	0.786439	-3.38071	0.000722978	0.00291338
K11743	407.757	-2.65873	0.786439	-3.38071	0.000722978	0.00291338
K11750	407.757	-2.65873	0.786439	-3.38071	0.000722978	0.00291338
K11894	407.757	-2.65873	0.786439	-3.38071	0.000722978	0.00291338
K11909	407.757	-2.65873	0.786439	-3.38071	0.000722978	0.00291338
K11923	407.757	-2.65873	0.786439	-3.38071	0.000722978	0.00291338
K11925	407.757	-2.65873	0.786439	-3.38071	0.000722978	0.00291338
K11926	407.757	-2.65873	0.786439	-3.38071	0.000722978	0.00291338
K11933	407.757	-2.65873	0.786439	-3.38071	0.000722978	0.00291338
K11940	407.757	-2.65873	0.786439	-3.38071	0.000722978	0.00291338
K12060	407.757	-2.65873	0.786439	-3.38071	0.000722978	0.00291338
K12061	407.757	-2.65873	0.786439	-3.38071	0.000722978	0.00291338
K12062	407.757	-2.65873	0.786439	-3.38071	0.000722978	0.00291338
K12064	407.757	-2.65873	0.786439	-3.38071	0.000722978	0.00291338
K12066	407.757	-2.65873	0.786439	-3.38071	0.000722978	0.00291338
K12067	407.757	-2.65873	0.786439	-3.38071	0.000722978	0.00291338
K12072	407.757	-2.65873	0.786439	-3.38071	0.000722978	0.00291338
K12138	407.757	-2.65873	0.786439	-3.38071	0.000722978	0.00291338
K12142	407.757	-2.65873	0.786439	-3.38071	0.000722978	0.00291338
K12145	407.757	-2.65873	0.786439	-3.38071	0.000722978	0.00291338
K12146	407.757	-2.65873	0.786439	-3.38071	0.000722978	0.00291338
K12148	407.757	-2.65873	0.786439	-3.38071	0.000722978	0.00291338
K12288	407.757	-2.65873	0.786439	-3.38071	0.000722978	0.00291338
K12289	407.757	-2.65873	0.786439	-3.38071	0.000722978	0.00291338
K12500	407.757	-2.65873	0.786439	-3.38071	0.000722978	0.00291338
K12525	407.757	-2.65873	0.786439	-3.38071	0.000722978	0.00291338
K12961	407.757	-2.65873	0.786439	-3.38071	0.000722978	0.00291338
K12962	407.757	-2.65873	0.786439	-3.38071	0.000722978	0.00291338
K12963	407.757	-2.65873	0.786439	-3.38071	0.000722978	0.00291338
K12972	407.757	-2.65873	0.786439	-3.38071	0.000722978	0.00291338
K12973	407.757	-2.65873	0.786439	-3.38071	0.000722978	0.00291338
K12974	407.757	-2.65873	0.786439	-3.38071	0.000722978	0.00291338
K12975	407.757	-2.65873	0.786439	-3.38071	0.000722978	0.00291338
K13014	407.757	-2.65873	0.786439	-3.38071	0.000722978	0.00291338
K13051	407.757	-2.65873	0.786439	-3.38071	0.000722978	0.00291338
K13053	407.757	-2.65873	0.786439	-3.38071	0.000722978	0.00291338
K13301	407.757	-2.65873	0.786439	-3.38071	0.000722978	0.00291338
K13629	407.757	-2.65873	0.786439	-3.38071	0.000722978	0.00291338
K13638	407.757	-2.65873	0.786439	-3.38071	0.000722978	0.00291338
K13926	407.757	-2.65873	0.786439	-3.38071	0.000722978	0.00291338
K14055	407.757	-2.65873	0.786439	-3.38071	0.000722978	0.00291338
K14588	407.757	-2.65873	0.786439	-3.38071	0.000722978	0.00291338
K15547	407.757	-2.65873	0.786439	-3.38071	0.000722978	0.00291338
K15549	407.757	-2.65873	0.786439	-3.38071	0.000722978	0.00291338
K15723	407.757	-2.65873	0.786439	-3.38071	0.000722978	0.00291338
K15736	407.757	-2.65873	0.786439	-3.38071	0.000722978	0.00291338
K15773	407.757	-2.65873	0.786439	-3.38071	0.000722978	0.00291338
K15835	407.757	-2.65873	0.786439	-3.38071	0.000722978	0.00291338
K15974	407.757	-2.65873	0.786439	-3.38071	0.000722978	0.00291338
K16074	407.757	-2.65873	0.786439	-3.38071	0.000722978	0.00291338
K16078	407.757	-2.65873	0.786439	-3.38071	0.000722978	0.00291338
K16693	407.757	-2.65873	0.786439	-3.38071	0.000722978	0.00291338
K17713	407.757	-2.65873	0.786439	-3.38071	0.000722978	0.00291338
K18015	407.757	-2.65873	0.786439	-3.38071	0.000722978	0.00291338
K18446	407.757	-2.65873	0.786439	-3.38071	0.000722978	0.00291338
K18657	407.757	-2.65873	0.786439	-3.38071	0.000722978	0.00291338
K18778	407.757	-2.65873	0.786439	-3.38071	0.000722978	0.00291338
K18824	407.757	-2.65873	0.786439	-3.38071	0.000722978	0.00291338
K18843	407.757	-2.65873	0.786439	-3.38071	0.000722978	0.00291338
K18889	407.757	-2.65873	0.786439	-3.38071	0.000722978	0.00291338
K18890	407.757	-2.65873	0.786439	-3.38071	0.000722978	0.00291338
K18923	407.757	-2.65873	0.786439	-3.38071	0.000722978	0.00291338
K18988	407.757	-2.65873	0.786439	-3.38071	0.000722978	0.00291338
K18997	407.757	-2.65873	0.786439	-3.38071	0.000722978	0.00291338
K19000	407.757	-2.65873	0.786439	-3.38071	0.000722978	0.00291338
K19162	407.757	-2.65873	0.786439	-3.38071	0.000722978	0.00291338
K19168	407.757	-2.65873	0.786439	-3.38071	0.000722978	0.00291338
K19236	407.757	-2.65873	0.786439	-3.38071	0.000722978	0.00291338
K19337	407.757	-2.65873	0.786439	-3.38071	0.000722978	0.00291338
K19745	407.757	-2.65873	0.786439	-3.38071	0.000722978	0.00291338
K19789	407.757	-2.65873	0.786439	-3.38071	0.000722978	0.00291338
K12140	408.879	-2.65861	0.784882	-3.38728	0.000705906	0.00291338
K12141	408.879	-2.65861	0.784882	-3.38728	0.000705906	0.00291338
K19270	815.757	-2.65856	0.760185	-3.49725	0.000470087	0.00291338
K07000	815.514	-2.65856	0.762118	-3.48838	0.000485958	0.00291338
K07349	815.514	-2.65856	0.762118	-3.48838	0.000485958	0.00291338
K11896	815.514	-2.65856	0.762118	-3.48838	0.000485958	0.00291338
K12149	815.514	-2.65856	0.762118	-3.48838	0.000485958	0.00291338
K18829	815.514	-2.65856	0.762118	-3.48838	0.000485958	0.00291338
K00799	1223.27	-2.6585	0.749334	-3.54781	0.000388451	0.00291338
K07346	1631.03	-2.65845	0.806277	-3.29719	0.000976579	0.00361923
K04765	408.07	-2.65828	0.786517	-3.37981	0.000725349	0.00291338
K01414	408.055	-2.65819	0.786424	-3.3801	0.000724607	0.00291338
K03562	408.046	-2.65814	0.786624	-3.37917	0.000727049	0.00291338
K01792	408.014	-2.65794	0.786494	-3.37948	0.000726231	0.00291338
K05541	408.014	-2.65794	0.786494	-3.37948	0.000726231	0.00291338
K06077	408.014	-2.65794	0.786494	-3.37948	0.000726231	0.00291338
K06181	408.014	-2.65794	0.786494	-3.37948	0.000726231	0.00291338
K06195	408.014	-2.65794	0.786494	-3.37948	0.000726231	0.00291338
K08311	408.014	-2.65794	0.786494	-3.37948	0.000726231	0.00291338
K09954	408.014	-2.65794	0.786494	-3.37948	0.000726231	0.00291338
K10806	408.014	-2.65794	0.786494	-3.37948	0.000726231	0.00291338
K14682	408.014	-2.65794	0.786494	-3.37948	0.000726231	0.00291338
K03808	815.691	-2.65792	0.762187	-3.48723	0.000488055	0.00291338
K05802	815.691	-2.65792	0.762187	-3.48723	0.000488055	0.00291338
K03634	407.99	-2.6578	0.786601	-3.37884	0.000727933	0.00291338
K00242	408.055	-2.65746	0.784627	-3.3869	0.000706865	0.00291338
K03286	408.055	-2.65746	0.784627	-3.3869	0.000706865	0.00291338
K07140	408.055	-2.65746	0.784627	-3.3869	0.000706865	0.00291338
K00228	407.934	-2.65745	0.786578	-3.3785	0.000728819	0.00291338
K00245	407.934	-2.65745	0.786578	-3.3785	0.000728819	0.00291338
K00246	407.934	-2.65745	0.786578	-3.3785	0.000728819	0.00291338
K00247	407.934	-2.65745	0.786578	-3.3785	0.000728819	0.00291338
K00631	407.934	-2.65745	0.786578	-3.3785	0.000728819	0.00291338
K00647	407.934	-2.65745	0.786578	-3.3785	0.000728819	0.00291338
K00769	407.934	-2.65745	0.786578	-3.3785	0.000728819	0.00291338
K00884	407.934	-2.65745	0.786578	-3.3785	0.000728819	0.00291338
K00885	407.934	-2.65745	0.786578	-3.3785	0.000728819	0.00291338
K00998	407.934	-2.65745	0.786578	-3.3785	0.000728819	0.00291338
K01139	407.934	-2.65745	0.786578	-3.3785	0.000728819	0.00291338
K01141	407.934	-2.65745	0.786578	-3.3785	0.000728819	0.00291338
K01147	407.934	-2.65745	0.786578	-3.3785	0.000728819	0.00291338
K01175	407.934	-2.65745	0.786578	-3.3785	0.000728819	0.00291338
K01407	407.934	-2.65745	0.786578	-3.3785	0.000728819	0.00291338
K01682	407.934	-2.65745	0.786578	-3.3785	0.000728819	0.00291338
K01716	407.934	-2.65745	0.786578	-3.3785	0.000728819	0.00291338
K01766	407.934	-2.65745	0.786578	-3.3785	0.000728819	0.00291338
K02062	407.934	-2.65745	0.786578	-3.3785	0.000728819	0.00291338
K02063	407.934	-2.65745	0.786578	-3.3785	0.000728819	0.00291338
K02064	407.934	-2.65745	0.786578	-3.3785	0.000728819	0.00291338
K02339	407.934	-2.65745	0.786578	-3.3785	0.000728819	0.00291338
K02344	407.934	-2.65745	0.786578	-3.3785	0.000728819	0.00291338
K02439	407.934	-2.65745	0.786578	-3.3785	0.000728819	0.00291338
K02494	407.934	-2.65745	0.786578	-3.3785	0.000728819	0.00291338
K02498	407.934	-2.65745	0.786578	-3.3785	0.000728819	0.00291338
K02504	407.934	-2.65745	0.786578	-3.3785	0.000728819	0.00291338
K02505	407.934	-2.65745	0.786578	-3.3785	0.000728819	0.00291338
K02507	407.934	-2.65745	0.786578	-3.3785	0.000728819	0.00291338
K02521	407.934	-2.65745	0.786578	-3.3785	0.000728819	0.00291338
K02560	407.934	-2.65745	0.786578	-3.3785	0.000728819	0.00291338
K02679	407.934	-2.65745	0.786578	-3.3785	0.000728819	0.00291338
K02682	407.934	-2.65745	0.786578	-3.3785	0.000728819	0.00291338
K02686	407.934	-2.65745	0.786578	-3.3785	0.000728819	0.00291338
K02742	407.934	-2.65745	0.786578	-3.3785	0.000728819	0.00291338
K02847	407.934	-2.65745	0.786578	-3.3785	0.000728819	0.00291338
K02849	407.934	-2.65745	0.786578	-3.3785	0.000728819	0.00291338
K02853	407.934	-2.65745	0.786578	-3.3785	0.000728819	0.00291338
K03071	407.934	-2.65745	0.786578	-3.3785	0.000728819	0.00291338
K03089	407.934	-2.65745	0.786578	-3.3785	0.000728819	0.00291338
K03181	407.934	-2.65745	0.786578	-3.3785	0.000728819	0.00291338
K03184	407.934	-2.65745	0.786578	-3.3785	0.000728819	0.00291338
K03185	407.934	-2.65745	0.786578	-3.3785	0.000728819	0.00291338
K03212	407.934	-2.65745	0.786578	-3.3785	0.000728819	0.00291338
K03214	407.934	-2.65745	0.786578	-3.3785	0.000728819	0.00291338
K03314	407.934	-2.65745	0.786578	-3.3785	0.000728819	0.00291338
K03528	407.934	-2.65745	0.786578	-3.3785	0.000728819	0.00291338
K03548	407.934	-2.65745	0.786578	-3.3785	0.000728819	0.00291338
K03557	407.934	-2.65745	0.786578	-3.3785	0.000728819	0.00291338
K03566	407.934	-2.65745	0.786578	-3.3785	0.000728819	0.00291338
K03573	407.934	-2.65745	0.786578	-3.3785	0.000728819	0.00291338
K03576	407.934	-2.65745	0.786578	-3.3785	0.000728819	0.00291338
K03580	407.934	-2.65745	0.786578	-3.3785	0.000728819	0.00291338
K03582	407.934	-2.65745	0.786578	-3.3785	0.000728819	0.00291338
K03583	407.934	-2.65745	0.786578	-3.3785	0.000728819	0.00291338
K03586	407.934	-2.65745	0.786578	-3.3785	0.000728819	0.00291338
K03591	407.934	-2.65745	0.786578	-3.3785	0.000728819	0.00291338
K03597	407.934	-2.65745	0.786578	-3.3785	0.000728819	0.00291338
K03598	407.934	-2.65745	0.786578	-3.3785	0.000728819	0.00291338
K03599	407.934	-2.65745	0.786578	-3.3785	0.000728819	0.00291338
K03600	407.934	-2.65745	0.786578	-3.3785	0.000728819	0.00291338
K03603	407.934	-2.65745	0.786578	-3.3785	0.000728819	0.00291338
K03607	407.934	-2.65745	0.786578	-3.3785	0.000728819	0.00291338
K03632	407.934	-2.65745	0.786578	-3.3785	0.000728819	0.00291338
K03633	407.934	-2.65745	0.786578	-3.3785	0.000728819	0.00291338
K03643	407.934	-2.65745	0.786578	-3.3785	0.000728819	0.00291338
K03645	407.934	-2.65745	0.786578	-3.3785	0.000728819	0.00291338
K03651	407.934	-2.65745	0.786578	-3.3785	0.000728819	0.00291338
K03656	407.934	-2.65745	0.786578	-3.3785	0.000728819	0.00291338
K03673	407.934	-2.65745	0.786578	-3.3785	0.000728819	0.00291338
K03674	407.934	-2.65745	0.786578	-3.3785	0.000728819	0.00291338
K03683	407.934	-2.65745	0.786578	-3.3785	0.000728819	0.00291338
K03690	407.934	-2.65745	0.786578	-3.3785	0.000728819	0.00291338
K03720	407.934	-2.65745	0.786578	-3.3785	0.000728819	0.00291338
K03732	407.934	-2.65745	0.786578	-3.3785	0.000728819	0.00291338
K03745	407.934	-2.65745	0.786578	-3.3785	0.000728819	0.00291338
K03764	407.934	-2.65745	0.786578	-3.3785	0.000728819	0.00291338
K03788	407.934	-2.65745	0.786578	-3.3785	0.000728819	0.00291338
K03804	407.934	-2.65745	0.786578	-3.3785	0.000728819	0.00291338
K03806	407.934	-2.65745	0.786578	-3.3785	0.000728819	0.00291338
K03831	407.934	-2.65745	0.786578	-3.3785	0.000728819	0.00291338
K03834	407.934	-2.65745	0.786578	-3.3785	0.000728819	0.00291338
K03835	407.934	-2.65745	0.786578	-3.3785	0.000728819	0.00291338
K04044	407.934	-2.65745	0.786578	-3.3785	0.000728819	0.00291338
K04067	407.934	-2.65745	0.786578	-3.3785	0.000728819	0.00291338
K04082	407.934	-2.65745	0.786578	-3.3785	0.000728819	0.00291338
K04568	407.934	-2.65745	0.786578	-3.3785	0.000728819	0.00291338
K04691	407.934	-2.65745	0.786578	-3.3785	0.000728819	0.00291338
K04753	407.934	-2.65745	0.786578	-3.3785	0.000728819	0.00291338
K04755	407.934	-2.65745	0.786578	-3.3785	0.000728819	0.00291338
K04760	407.934	-2.65745	0.786578	-3.3785	0.000728819	0.00291338
K04770	407.934	-2.65745	0.786578	-3.3785	0.000728819	0.00291338
K04774	407.934	-2.65745	0.786578	-3.3785	0.000728819	0.00291338
K05365	407.934	-2.65745	0.786578	-3.3785	0.000728819	0.00291338
K05501	407.934	-2.65745	0.786578	-3.3785	0.000728819	0.00291338
K05527	407.934	-2.65745	0.786578	-3.3785	0.000728819	0.00291338
K05539	407.934	-2.65745	0.786578	-3.3785	0.000728819	0.00291338
K05590	407.934	-2.65745	0.786578	-3.3785	0.000728819	0.00291338
K05803	407.934	-2.65745	0.786578	-3.3785	0.000728819	0.00291338
K05809	407.934	-2.65745	0.786578	-3.3785	0.000728819	0.00291338
K05851	407.934	-2.65745	0.786578	-3.3785	0.000728819	0.00291338
K06039	407.934	-2.65745	0.786578	-3.3785	0.000728819	0.00291338
K06175	407.934	-2.65745	0.786578	-3.3785	0.000728819	0.00291338
K06186	407.934	-2.65745	0.786578	-3.3785	0.000728819	0.00291338
K06189	407.934	-2.65745	0.786578	-3.3785	0.000728819	0.00291338
K06190	407.934	-2.65745	0.786578	-3.3785	0.000728819	0.00291338
K06202	407.934	-2.65745	0.786578	-3.3785	0.000728819	0.00291338
K06203	407.934	-2.65745	0.786578	-3.3785	0.000728819	0.00291338
K06205	407.934	-2.65745	0.786578	-3.3785	0.000728819	0.00291338
K06212	407.934	-2.65745	0.786578	-3.3785	0.000728819	0.00291338
K06866	407.934	-2.65745	0.786578	-3.3785	0.000728819	0.00291338
K06879	407.934	-2.65745	0.786578	-3.3785	0.000728819	0.00291338
K06899	407.934	-2.65745	0.786578	-3.3785	0.000728819	0.00291338
K06918	407.934	-2.65745	0.786578	-3.3785	0.000728819	0.00291338
K06957	407.934	-2.65745	0.786578	-3.3785	0.000728819	0.00291338
K06968	407.934	-2.65745	0.786578	-3.3785	0.000728819	0.00291338
K07014	407.934	-2.65745	0.786578	-3.3785	0.000728819	0.00291338
K07121	407.934	-2.65745	0.786578	-3.3785	0.000728819	0.00291338
K07122	407.934	-2.65745	0.786578	-3.3785	0.000728819	0.00291338
K07153	407.934	-2.65745	0.786578	-3.3785	0.000728819	0.00291338
K07184	407.934	-2.65745	0.786578	-3.3785	0.000728819	0.00291338
K07186	407.934	-2.65745	0.786578	-3.3785	0.000728819	0.00291338
K07235	407.934	-2.65745	0.786578	-3.3785	0.000728819	0.00291338
K07236	407.934	-2.65745	0.786578	-3.3785	0.000728819	0.00291338
K07237	407.934	-2.65745	0.786578	-3.3785	0.000728819	0.00291338
K07275	407.934	-2.65745	0.786578	-3.3785	0.000728819	0.00291338
K07278	407.934	-2.65745	0.786578	-3.3785	0.000728819	0.00291338
K07286	407.934	-2.65745	0.786578	-3.3785	0.000728819	0.00291338
K07320	407.934	-2.65745	0.786578	-3.3785	0.000728819	0.00291338
K07340	407.934	-2.65745	0.786578	-3.3785	0.000728819	0.00291338
K07390	407.934	-2.65745	0.786578	-3.3785	0.000728819	0.00291338
K07479	407.934	-2.65745	0.786578	-3.3785	0.000728819	0.00291338
K07640	407.934	-2.65745	0.786578	-3.3785	0.000728819	0.00291338
K07645	407.934	-2.65745	0.786578	-3.3785	0.000728819	0.00291338
K07648	407.934	-2.65745	0.786578	-3.3785	0.000728819	0.00291338
K07662	407.934	-2.65745	0.786578	-3.3785	0.000728819	0.00291338
K07685	407.934	-2.65745	0.786578	-3.3785	0.000728819	0.00291338
K07724	407.934	-2.65745	0.786578	-3.3785	0.000728819	0.00291338
K07733	407.934	-2.65745	0.786578	-3.3785	0.000728819	0.00291338
K07751	407.934	-2.65745	0.786578	-3.3785	0.000728819	0.00291338
K07773	407.934	-2.65745	0.786578	-3.3785	0.000728819	0.00291338
K08159	407.934	-2.65745	0.786578	-3.3785	0.000728819	0.00291338
K08304	407.934	-2.65745	0.786578	-3.3785	0.000728819	0.00291338
K08305	407.934	-2.65745	0.786578	-3.3785	0.000728819	0.00291338
K08306	407.934	-2.65745	0.786578	-3.3785	0.000728819	0.00291338
K08312	407.934	-2.65745	0.786578	-3.3785	0.000728819	0.00291338
K08990	407.934	-2.65745	0.786578	-3.3785	0.000728819	0.00291338
K09158	407.934	-2.65745	0.786578	-3.3785	0.000728819	0.00291338
K09159	407.934	-2.65745	0.786578	-3.3785	0.000728819	0.00291338
K09160	407.934	-2.65745	0.786578	-3.3785	0.000728819	0.00291338
K09800	407.934	-2.65745	0.786578	-3.3785	0.000728819	0.00291338
K09801	407.934	-2.65745	0.786578	-3.3785	0.000728819	0.00291338
K09802	407.934	-2.65745	0.786578	-3.3785	0.000728819	0.00291338
K09862	407.934	-2.65745	0.786578	-3.3785	0.000728819	0.00291338
K09889	407.934	-2.65745	0.786578	-3.3785	0.000728819	0.00291338
K09890	407.934	-2.65745	0.786578	-3.3785	0.000728819	0.00291338
K09891	407.934	-2.65745	0.786578	-3.3785	0.000728819	0.00291338
K09893	407.934	-2.65745	0.786578	-3.3785	0.000728819	0.00291338
K09894	407.934	-2.65745	0.786578	-3.3785	0.000728819	0.00291338
K09895	407.934	-2.65745	0.786578	-3.3785	0.000728819	0.00291338
K09896	407.934	-2.65745	0.786578	-3.3785	0.000728819	0.00291338
K09897	407.934	-2.65745	0.786578	-3.3785	0.000728819	0.00291338
K09898	407.934	-2.65745	0.786578	-3.3785	0.000728819	0.00291338
K09899	407.934	-2.65745	0.786578	-3.3785	0.000728819	0.00291338
K09900	407.934	-2.65745	0.786578	-3.3785	0.000728819	0.00291338
K09901	407.934	-2.65745	0.786578	-3.3785	0.000728819	0.00291338
K09902	407.934	-2.65745	0.786578	-3.3785	0.000728819	0.00291338
K09904	407.934	-2.65745	0.786578	-3.3785	0.000728819	0.00291338
K09906	407.934	-2.65745	0.786578	-3.3785	0.000728819	0.00291338
K09907	407.934	-2.65745	0.786578	-3.3785	0.000728819	0.00291338
K09908	407.934	-2.65745	0.786578	-3.3785	0.000728819	0.00291338
K09910	407.934	-2.65745	0.786578	-3.3785	0.000728819	0.00291338
K09917	407.934	-2.65745	0.786578	-3.3785	0.000728819	0.00291338
K09923	407.934	-2.65745	0.786578	-3.3785	0.000728819	0.00291338
K09978	407.934	-2.65745	0.786578	-3.3785	0.000728819	0.00291338
K09997	407.934	-2.65745	0.786578	-3.3785	0.000728819	0.00291338
K09998	407.934	-2.65745	0.786578	-3.3785	0.000728819	0.00291338
K09999	407.934	-2.65745	0.786578	-3.3785	0.000728819	0.00291338
K10000	407.934	-2.65745	0.786578	-3.3785	0.000728819	0.00291338
K10763	407.934	-2.65745	0.786578	-3.3785	0.000728819	0.00291338
K11258	407.934	-2.65745	0.786578	-3.3785	0.000728819	0.00291338
K11719	407.934	-2.65745	0.786578	-3.3785	0.000728819	0.00291338
K11747	407.934	-2.65745	0.786578	-3.3785	0.000728819	0.00291338
K11751	407.934	-2.65745	0.786578	-3.3785	0.000728819	0.00291338
K12152	407.934	-2.65745	0.786578	-3.3785	0.000728819	0.00291338
K12368	407.934	-2.65745	0.786578	-3.3785	0.000728819	0.00291338
K12369	407.934	-2.65745	0.786578	-3.3785	0.000728819	0.00291338
K12370	407.934	-2.65745	0.786578	-3.3785	0.000728819	0.00291338
K12371	407.934	-2.65745	0.786578	-3.3785	0.000728819	0.00291338
K12372	407.934	-2.65745	0.786578	-3.3785	0.000728819	0.00291338
K12582	407.934	-2.65745	0.786578	-3.3785	0.000728819	0.00291338
K13643	407.934	-2.65745	0.786578	-3.3785	0.000728819	0.00291338
K13695	407.934	-2.65745	0.786578	-3.3785	0.000728819	0.00291338
K14058	407.934	-2.65745	0.786578	-3.3785	0.000728819	0.00291338
K15257	407.934	-2.65745	0.786578	-3.3785	0.000728819	0.00291338
K15396	407.934	-2.65745	0.786578	-3.3785	0.000728819	0.00291338
K15539	407.934	-2.65745	0.786578	-3.3785	0.000728819	0.00291338
K15545	407.934	-2.65745	0.786578	-3.3785	0.000728819	0.00291338
K15724	407.934	-2.65745	0.786578	-3.3785	0.000728819	0.00291338
K15984	407.934	-2.65745	0.786578	-3.3785	0.000728819	0.00291338
K16066	407.934	-2.65745	0.786578	-3.3785	0.000728819	0.00291338
K16092	407.934	-2.65745	0.786578	-3.3785	0.000728819	0.00291338
K16137	407.934	-2.65745	0.786578	-3.3785	0.000728819	0.00291338
K16704	407.934	-2.65745	0.786578	-3.3785	0.000728819	0.00291338
K18800	407.934	-2.65745	0.786578	-3.3785	0.000728819	0.00291338
K18850	407.934	-2.65745	0.786578	-3.3785	0.000728819	0.00291338
K19226	407.934	-2.65745	0.786578	-3.3785	0.000728819	0.00291338
K19227	407.934	-2.65745	0.786578	-3.3785	0.000728819	0.00291338
K19228	407.934	-2.65745	0.786578	-3.3785	0.000728819	0.00291338
K19229	407.934	-2.65745	0.786578	-3.3785	0.000728819	0.00291338
K19230	407.934	-2.65745	0.786578	-3.3785	0.000728819	0.00291338
K03579	408.08	-2.65733	0.784427	-3.38761	0.000705042	0.00291338
K14347	407.959	-2.65733	0.786378	-3.3792	0.000726961	0.00291338
K01058	408.007	-2.65699	0.786149	-3.37975	0.000725522	0.00291338
K11737	409.745	-2.65686	0.776809	-3.42022	0.00062571	0.00291338
K00130	408.994	-2.65686	0.778381	-3.41331	0.000641789	0.00291338
K00108	408.751	-2.65685	0.782139	-3.3969	0.000681528	0.00291338
K07245	408.121	-2.65685	0.782735	-3.39432	0.000688004	0.00291338
K19577	408.121	-2.65685	0.782735	-3.39432	0.000688004	0.00291338
K05596	408	-2.65685	0.784512	-3.38663	0.000707571	0.00291338
K07054	408	-2.65685	0.784512	-3.38663	0.000707571	0.00291338
K08281	408	-2.65685	0.784512	-3.38663	0.000707571	0.00291338
K10805	408	-2.65685	0.784512	-3.38663	0.000707571	0.00291338
K03087	407.879	-2.65685	0.786462	-3.37823	0.000729551	0.00291338
K08224	407.879	-2.65685	0.786462	-3.37823	0.000729551	0.00291338
K07345	2449.83	-2.65669	0.804883	-3.30071	0.000964394	0.00358016
K02558	408.264	-2.6562	0.786203	-3.37852	0.000728777	0.00291338
K13821	408.346	-2.65607	0.782763	-3.39319	0.000690827	0.00291338
K03578	408.225	-2.65607	0.784539	-3.38551	0.000710461	0.00291338
K06887	817.158	-2.65596	0.760392	-3.49288	0.00047784	0.00291338
K11903	817.158	-2.65596	0.760392	-3.49288	0.00047784	0.00291338
K00982	408.201	-2.65592	0.784647	-3.38486	0.000712139	0.00291338
K00990	408.08	-2.65592	0.786597	-3.37647	0.00073423	0.00291338
K09791	408.08	-2.65592	0.786597	-3.37647	0.00073423	0.00291338
K02852	408.184	-2.65572	0.786287	-3.37754	0.000731373	0.00291338
K05787	408.184	-2.65572	0.786287	-3.37754	0.000731373	0.00291338
K00163	408.145	-2.65558	0.784623	-3.38453	0.000713007	0.00291338
K01354	408.145	-2.65558	0.784623	-3.38453	0.000713007	0.00291338
K05838	408.145	-2.65558	0.784623	-3.38453	0.000713007	0.00291338
K06980	408.145	-2.65558	0.784623	-3.38453	0.000713007	0.00291338
K09858	408.145	-2.65558	0.784623	-3.38453	0.000713007	0.00291338
K13288	408.145	-2.65558	0.784623	-3.38453	0.000713007	0.00291338
K13788	408.145	-2.65558	0.784623	-3.38453	0.000713007	0.00291338
K13498	408.023	-2.65558	0.786574	-3.37613	0.000735122	0.00291338
K09806	408.001	-2.6552	0.78666	-3.37529	0.000737389	0.00291338
K11939	408.117	-2.65514	0.784522	-3.38441	0.000713315	0.00291338
K07115	408.035	-2.65408	0.786701	-3.37368	0.000741709	0.00291338
K03756	408.134	-2.65362	0.783942	-3.38497	0.000711863	0.00291338
K03824	408.981	-2.65361	0.781946	-3.3936	0.000689805	0.00291338
K02345	409.401	-2.65354	0.783185	-3.38813	0.000703696	0.00291338
K03435	409.401	-2.65354	0.783185	-3.38813	0.000703696	0.00291338
K04080	409.401	-2.65354	0.783185	-3.38813	0.000703696	0.00291338
K07264	409.401	-2.65354	0.783185	-3.38813	0.000703696	0.00291338
K07351	409.401	-2.65354	0.783185	-3.38813	0.000703696	0.00291338
K08354	409.401	-2.65354	0.783185	-3.38813	0.000703696	0.00291338
K10748	409.401	-2.65354	0.783185	-3.38813	0.000703696	0.00291338
K11107	409.401	-2.65354	0.783185	-3.38813	0.000703696	0.00291338
K11250	409.401	-2.65354	0.783185	-3.38813	0.000703696	0.00291338
K11932	409.401	-2.65354	0.783185	-3.38813	0.000703696	0.00291338
K18476	409.401	-2.65354	0.783185	-3.38813	0.000703696	0.00291338
K19160	409.401	-2.65354	0.783185	-3.38813	0.000703696	0.00291338
K07642	409.427	-2.65309	0.787966	-3.36701	0.000759868	0.00291338
K03289	406.719	-2.65273	0.788738	-3.36326	0.000770275	0.00292281
K09794	409.634	-2.65261	0.783346	-3.38626	0.00070852	0.00291338
K08992	408.311	-2.65235	0.784081	-3.38275	0.000717627	0.00291338
K03554	409.577	-2.65227	0.783323	-3.38593	0.000709383	0.00291338
K03981	409.577	-2.65227	0.783323	-3.38593	0.000709383	0.00291338
K09892	409.577	-2.65227	0.783323	-3.38593	0.000709383	0.00291338
K09911	409.577	-2.65227	0.783323	-3.38593	0.000709383	0.00291338
K13634	409.577	-2.65227	0.783323	-3.38593	0.000709383	0.00291338
K05589	408.19	-2.65217	0.786834	-3.37068	0.000749821	0.00291338
K07156	408.542	-2.65123	0.781138	-3.39406	0.000688634	0.00291338
K02841	409.085	-2.64969	0.781757	-3.38941	0.000700431	0.00291338
K02168	409.816	-2.64871	0.783353	-3.38125	0.000721565	0.00291338
K00362	409.395	-2.64538	0.779621	-3.39316	0.000690903	0.00291338
K03077	406.927	-2.64486	0.79166	-3.34091	0.00083505	0.00314008
K19156	408.109	-2.64413	0.79041	-3.34526	0.000822046	0.00309384
K05804	412.687	-2.64327	0.778925	-3.39348	0.000690098	0.00291338
K12143	819.956	-2.64083	0.753495	-3.50477	0.000457005	0.00291338
K02575	820.077	-2.6399	0.753506	-3.50349	0.000459206	0.00291338
K14061	414.331	-2.63819	0.777524	-3.39306	0.000691165	0.00291338
K00313	1230.9	-2.63342	0.738569	-3.56557	0.000363062	0.00291338
K16091	407.234	-2.6313	0.790121	-3.33024	0.000867703	0.00325725
K00428	407.757	-2.62676	0.789735	-3.32612	0.000880625	0.00330008
K06140	410.621	-2.625	0.771196	-3.4038	0.000664558	0.00291338
K00112	410.723	-2.62375	0.771335	-3.40158	0.000669985	0.00291338
K00113	410.723	-2.62375	0.771335	-3.40158	0.000669985	0.00291338
K13888	410.723	-2.62375	0.771335	-3.40158	0.000669985	0.00291338
K11740	412.056	-2.62282	0.771401	-3.40007	0.000673697	0.00291338
K03533	412.239	-2.62282	0.771564	-3.39935	0.000675461	0.00291338
K07310	412.239	-2.62282	0.771564	-3.39935	0.000675461	0.00291338
K02567	412.416	-2.62158	0.771707	-3.39712	0.000680995	0.00291338
K02570	412.416	-2.62158	0.771707	-3.39712	0.000680995	0.00291338
K03620	412.438	-2.62083	0.771301	-3.39793	0.000678982	0.00291338
K04065	412.264	-2.61999	0.768429	-3.40954	0.000650737	0.00291338
K03855	410.821	-2.61949	0.771456	-3.39552	0.000684984	0.00291338
K05796	413.731	-2.61784	0.766696	-3.41444	0.000639128	0.00291338
K07312	413.914	-2.61784	0.766859	-3.41372	0.000640833	0.00291338
K08298	413.914	-2.61784	0.766859	-3.41372	0.000640833	0.00291338
K19222	413.914	-2.61784	0.766859	-3.41372	0.000640833	0.00291338
K03646	414.18	-2.61661	0.765648	-3.41751	0.000631959	0.00291338
K12297	414.059	-2.61661	0.766975	-3.4116	0.000645831	0.00291338
K01974	409.334	-2.6126	0.78085	-3.34584	0.000820323	0.00309002
K11936	411.845	-2.61085	0.77162	-3.3836	0.000715431	0.00291338
K03748	411.509	-2.61012	0.769106	-3.3937	0.00068954	0.00291338
K02858	410.978	-2.60765	0.7762	-3.3595	0.000780825	0.00295913
K02427	411.155	-2.60642	0.776336	-3.35734	0.000786966	0.00297208
K06176	411.155	-2.60642	0.776336	-3.35734	0.000786966	0.00297208
K14187	411.155	-2.60642	0.776336	-3.35734	0.000786966	0.00297208
K00127	414.491	-2.60576	0.767484	-3.39519	0.000685799	0.00291338
K07306	418.995	-2.60311	0.759059	-3.42939	0.000604943	0.00291338
K03721	413.504	-2.59359	0.759877	-3.41316	0.000642132	0.00291338
K07309	418.469	-2.58409	0.75591	-3.41852	0.000629633	0.00291338
K12136	419.929	-2.57934	0.750828	-3.43533	0.000591836	0.00291338
K11904	2485.82	-2.57454	0.780345	-3.29923	0.000969507	0.00359608
K02380	419.734	-2.54969	0.744859	-3.42306	0.000619214	0.00291338
K02362	425.276	-2.54555	0.72454	-3.51333	0.000442524	0.00291338
K14054	425.276	-2.54555	0.72454	-3.51333	0.000442524	0.00291338
K02680	427.064	-2.5398	0.722109	-3.5172	0.000436128	0.00291338
K06867	2079.08	-2.52271	0.772769	-3.26451	0.00109655	0.00400263
K00568	451.817	-2.52235	0.72137	-3.49662	0.0004712	0.00291338
K07722	419.056	-2.5222	0.758539	-3.32508	0.000883934	0.00330963
K03649	422.315	-2.51872	0.751643	-3.35095	0.000805344	0.00303622
K08314	423.913	-2.5155	0.746156	-3.37128	0.000748209	0.00291338
K01577	419.814	-2.49934	0.737608	-3.38843	0.000702927	0.00291338
K01595	421.116	-2.48187	0.735442	-3.37466	0.000739069	0.00291338
K02573	436.577	-2.4738	0.724999	-3.41214	0.000644543	0.00291338
K02574	436.76	-2.4738	0.725155	-3.41141	0.000646281	0.00291338
K07787	435.67	-2.43298	0.706224	-3.44505	0.000570944	0.00291338
K07798	435.67	-2.43298	0.706224	-3.44505	0.000570944	0.00291338
K00684	438.677	-2.42878	0.702918	-3.45528	0.000549721	0.00291338
K02393	437.773	-2.40486	0.704562	-3.41326	0.000641901	0.00291338
K02394	437.773	-2.40486	0.704562	-3.41326	0.000641901	0.00291338
K03841	437.95	-2.40381	0.70468	-3.4112	0.000646769	0.00291338
K02193	441.591	-2.40114	0.691263	-3.47355	0.000513621	0.00291338
K02194	441.535	-2.4008	0.691234	-3.47321	0.000514267	0.00291338
K02195	441.535	-2.4008	0.691234	-3.47321	0.000514267	0.00291338
K02197	441.535	-2.4008	0.691234	-3.47321	0.000514267	0.00291338
K02198	441.535	-2.4008	0.691234	-3.47321	0.000514267	0.00291338
K00758	434.228	-2.38196	0.708122	-3.36377	0.000768843	0.00292281
K03224	434.05	-2.38163	0.709125	-3.35855	0.000783532	0.00296681
K11179	434.195	-2.38061	0.709225	-3.35664	0.000788972	0.00297707
K01070	860.2	-2.34134	0.703316	-3.329	0.000871575	0.00326897
K11249	446.582	-2.33687	0.693534	-3.36951	0.00075301	0.00291338
K11931	446.582	-2.33687	0.693534	-3.36951	0.00075301	0.00291338
K07008	437.924	-2.33629	0.703272	-3.32202	0.000893673	0.00334036
K11183	446.759	-2.33591	0.693663	-3.36749	0.000758547	0.00291338
K01920	431.084	-2.31208	0.693365	-3.33459	0.000854263	0.00320956
K11076	442.518	-2.31077	0.682139	-3.38753	0.00070525	0.00291338
K05982	440.532	-2.30862	0.697362	-3.3105	0.000931303	0.00346912
K07308	475.373	-2.30084	0.676604	-3.40056	0.000672473	0.00291338
K02854	435.557	-2.29664	0.701924	-3.27192	0.00106821	0.00391227
K12660	435.557	-2.29664	0.701924	-3.27192	0.00106821	0.00391227
K13918	435.557	-2.29664	0.701924	-3.27192	0.00106821	0.00391227
K15922	435.557	-2.29664	0.701924	-3.27192	0.00106821	0.00391227
K04343	437.201	-2.2932	0.701508	-3.26896	0.00107945	0.00394479
K10984	435.934	-2.29272	0.701375	-3.2689	0.00107966	0.00394479
K02532	878.213	-2.29096	0.700033	-3.27265	0.00106544	0.00391227
K01069	438.412	-2.26836	0.701097	-3.23545	0.00121453	0.00440381
K03684	438.477	-2.25684	0.679158	-3.32299	0.000890589	0.00333169
K01085	516.256	-2.2568	0.653962	-3.45097	0.000558581	0.00291338
K07214	1312.64	-2.25199	0.680124	-3.31115	0.000929125	0.00346397
K09913	450.188	-2.22024	0.702758	-3.15932	0.00158138	0.00566338
K06952	917.936	-2.21988	0.643966	-3.44721	0.000566417	0.00291338
K05844	450.616	-2.2183	0.702258	-3.15881	0.00158416	0.00566866
K03782	466.168	-2.18438	0.657819	-3.32063	0.000898135	0.0033513
K19416	466.168	-2.18438	0.657819	-3.32063	0.000898135	0.0033513
K00325	460.813	-2.17972	0.642085	-3.39476	0.000686892	0.00291338
K05801	458.533	-2.17296	0.697516	-3.11528	0.0018377	0.00654373
K00230	471.138	-2.13531	0.660327	-3.23371	0.00122194	0.00442332
K02478	940.114	-2.13276	0.605214	-3.52397	0.000425135	0.00291338
K17464	465.83	-2.13229	0.632137	-3.37315	0.000743137	0.00291338
K02048	915.971	-2.11051	0.645639	-3.26886	0.0010798	0.00394479
K00216	452.564	-2.09177	0.694814	-3.01054	0.00260783	0.00911487
K01252	452.564	-2.09177	0.694814	-3.01054	0.00260783	0.00911487
K02363	452.564	-2.09177	0.694814	-3.01054	0.00260783	0.00911487
K11103	452.564	-2.09177	0.694814	-3.01054	0.00260783	0.00911487
K03638	453.316	-2.09176	0.695757	-3.00646	0.0026431	0.00918199
K04091	452.443	-2.09176	0.697124	-3.00056	0.00269482	0.00929232
K11735	452.443	-2.09176	0.697124	-3.00056	0.00269482	0.00929232
K16263	452.443	-2.09176	0.697124	-3.00056	0.00269482	0.00929232
K10680	452.62	-2.09094	0.697243	-2.99887	0.00270981	0.00932928
K07250	452.807	-2.0906	0.692674	-3.01817	0.00254309	0.00894595
K03417	452.686	-2.0906	0.694783	-3.009	0.00262105	0.00915374
K03761	452.564	-2.0906	0.697093	-2.99903	0.0027084	0.00932928
K01720	452.803	-2.08961	0.694737	-3.00777	0.00263176	0.00918199
K01638	454.208	-2.08918	0.694711	-3.00726	0.00263616	0.00918199
K02300	454.959	-2.08918	0.695649	-3.0032	0.00267153	0.00924123
K03893	454.959	-2.08918	0.695649	-3.0032	0.00267153	0.00924123
K00090	454.086	-2.08918	0.697023	-2.99729	0.00272396	0.00934112
K02170	454.086	-2.08918	0.697023	-2.99729	0.00272396	0.00934112
K05816	454.086	-2.08918	0.697023	-2.99729	0.00272396	0.00934112
K08989	452.771	-2.08879	0.696876	-2.99736	0.00272326	0.00934112
K06988	453.542	-2.08803	0.691911	-3.01777	0.00254642	0.00895042
K01637	454.329	-2.08802	0.694679	-3.00573	0.00264942	0.00919395
K01669	455.081	-2.08802	0.695616	-3.00168	0.00268493	0.00928025
K00285	454.208	-2.08802	0.69699	-2.99576	0.00273759	0.0093805
K00116	456.219	-2.0872	0.692195	-3.01534	0.00256694	0.00901531
K02553	454.474	-2.0872	0.694767	-3.00418	0.00266302	0.00922644
K14393	454.474	-2.0872	0.694767	-3.00418	0.00266302	0.00922644
K07113	454.353	-2.0872	0.697078	-2.99421	0.00275153	0.00942085
K03837	454.502	-2.08621	0.697062	-2.99286	0.00276377	0.00945534
K07300	455.974	-2.08257	0.686185	-3.03499	0.00240541	0.00849585
K03923	456.081	-2.07869	0.695869	-2.98719	0.00281559	0.00961755
K08151	459.171	-2.07862	0.686076	-3.02973	0.00244776	0.00863146
K14392	460.336	-2.06567	0.681913	-3.02923	0.00245178	0.00863865
K09136	457.605	-2.05529	0.682009	-3.01357	0.0025819	0.00905324
K03762	467.553	-2.04078	0.668751	-3.05163	0.00227604	0.00807162
K02806	499.034	-2.03583	0.624362	-3.26065	0.00111157	0.0040473
K08296	499.034	-2.03583	0.624362	-3.26065	0.00111157	0.0040473
K05788	499.437	-2.03372	0.624224	-3.258	0.00112202	0.00408195
K03926	500.398	-2.03188	0.62268	-3.26313	0.00110191	0.00401883
K07757	470.456	-2.01987	0.696866	-2.89851	0.0037494	0.012639
K00881	465.001	-2.01322	0.669493	-3.00709	0.00263761	0.00918199
K01608	465.001	-2.01322	0.669493	-3.00709	0.00263761	0.00918199
K02046	464.14	-2.0118	0.679549	-2.96049	0.00307148	0.010467
K02047	464.14	-2.0118	0.679549	-2.96049	0.00307148	0.010467
K00573	502.319	-2.00613	0.620285	-3.2342	0.00121982	0.00441932
K12507	471.126	-1.99087	0.654937	-3.03979	0.00236744	0.00837533
K08317	483.94	-1.97158	0.691614	-2.8507	0.00436235	0.0146373
K10778	485.861	-1.96689	0.690139	-2.84999	0.00437203	0.0146586
K00813	489.305	-1.96175	0.597307	-3.28433	0.00102226	0.00377061
K10708	565.15	-1.95871	0.562129	-3.48446	0.000493134	0.00291338
K13889	565.15	-1.95871	0.562129	-3.48446	0.000493134	0.00291338
K19784	486.454	-1.95857	0.682308	-2.8705	0.00409823	0.0137936
K03449	1085.22	-1.95349	0.578777	-3.3752	0.000737629	0.00291338
K06281	1072.41	-1.95072	0.554184	-3.51999	0.000431566	0.00291338
K06282	1070.95	-1.94955	0.554926	-3.51316	0.000442803	0.00291338
K03556	563.298	-1.94849	0.567412	-3.43399	0.000594764	0.00291338
K00164	484.532	-1.94537	0.609588	-3.19128	0.00141643	0.00509774
K13628	484.209	-1.94491	0.610629	-3.18509	0.00144707	0.00519516
K08310	483.336	-1.94491	0.612429	-3.17573	0.0014946	0.00536138
K03605	1074.22	-1.93595	0.554792	-3.4895	0.00048392	0.00291338
K02472	526.335	-1.91765	0.609165	-3.14801	0.00164388	0.00587273
K00529	457.468	-1.91333	0.721592	-2.65153	0.00801269	0.0256995
K02043	457.468	-1.91333	0.721592	-2.65153	0.00801269	0.0256995
K09020	457.468	-1.91333	0.721592	-2.65153	0.00801269	0.0256995
K10537	457.468	-1.91333	0.721592	-2.65153	0.00801269	0.0256995
K10544	457.468	-1.91333	0.721592	-2.65153	0.00801269	0.0256995
K17463	457.468	-1.91333	0.721592	-2.65153	0.00801269	0.0256995
K17468	457.468	-1.91333	0.721592	-2.65153	0.00801269	0.0256995
K06145	459.288	-1.91056	0.722671	-2.64375	0.00819924	0.02624
K06165	527.827	-1.90186	0.59595	-3.19131	0.00141631	0.00509774
K11924	527.827	-1.90186	0.59595	-3.19131	0.00141631	0.00509774
K06188	479.656	-1.86884	0.635878	-2.93898	0.00329291	0.0111693
K00324	513.89	-1.84515	0.587325	-3.14162	0.00168018	0.0059975
K04085	486.495	-1.83134	0.654259	-2.79911	0.00512438	0.0169594
K16370	468.895	-1.78919	0.712576	-2.51088	0.012043	0.037657
K00795	470.715	-1.78688	0.713671	-2.50379	0.0122872	0.0382833
K05916	515.174	-1.78331	0.603066	-2.95707	0.00310578	0.0105756
K07034	513.451	-1.77031	0.602346	-2.93903	0.00329241	0.0111693
K00694	1243.91	-1.77009	0.5361	-3.30178	0.000960724	0.00356957
K10036	514.158	-1.76634	0.621243	-2.84324	0.00446579	0.014927
K17722	514.158	-1.76634	0.621243	-2.84324	0.00446579	0.014927
K00299	648.269	-1.74464	0.572314	-3.0484	0.0023006	0.00815207
K13497	516.764	-1.74282	0.617893	-2.82058	0.00479362	0.0159373
K07400	525.149	-1.71565	0.600912	-2.85507	0.00430272	0.0144484
K03611	500.592	-1.71198	0.66455	-2.57615	0.00999063	0.0315562
K00383	524.981	-1.70806	0.609876	-2.80067	0.00509966	0.0168904
K17467	530.314	-1.70804	0.60642	-2.8166	0.00485347	0.0161118
K10550	486.911	-1.69996	0.678272	-2.50632	0.0121996	0.0380377
K08996	659.117	-1.69579	0.562654	-3.01391	0.00257907	0.00905061
K03616	549.208	-1.69074	0.528528	-3.19897	0.0013792	0.00498019
K13953	509.905	-1.68109	0.619141	-2.71519	0.00662371	0.021636
K01176	1198	-1.66361	0.55614	-2.99135	0.00277747	0.00949476
K06999	531.44	-1.6395	0.625745	-2.62007	0.0087911	0.0279496
K07146	531.679	-1.63818	0.625574	-2.61869	0.00882693	0.028043
K02173	624.3	-1.6379	0.54479	-3.00648	0.00264289	0.00918199
K07120	539.625	-1.62916	0.574757	-2.83452	0.00458947	0.0153052
K02784	570.102	-1.62549	0.614732	-2.64422	0.00818794	0.026223
K02549	539.491	-1.62408	0.611318	-2.65669	0.0078913	0.02546
K03779	538.154	-1.61939	0.583114	-2.77714	0.00548396	0.0180672
K07223	677.837	-1.61372	0.547384	-2.94806	0.00319776	0.0108804
K00073	555.685	-1.59129	0.588764	-2.70277	0.00687646	0.0223844
K01066	1096.61	-1.55707	0.550111	-2.83047	0.00464803	0.0154887
K19540	552.747	-1.54843	0.580927	-2.66545	0.00768855	0.0248426
K10551	1163.41	-1.53613	0.50453	-3.04467	0.00232939	0.00824741
K02552	568.368	-1.5347	0.542963	-2.82652	0.00470567	0.0156688
K08680	568.247	-1.5347	0.543481	-2.82382	0.00474547	0.0157893
K10549	523.315	-1.5321	0.633509	-2.41843	0.0155877	0.0474483
K15866	552.03	-1.52206	0.562263	-2.70702	0.00678894	0.022116
K01096	695.064	-1.51991	0.550942	-2.75874	0.00580246	0.019059
K00557	697.657	-1.51644	0.549294	-2.76071	0.00576767	0.018959
K03636	542.081	-1.51407	0.606896	-2.49477	0.0126038	0.039213
K02441	566.596	-1.50158	0.525352	-2.85823	0.00426016	0.0143165
K03272	581.057	-1.48401	0.596914	-2.48614	0.0129138	0.0400926
K09927	1252.4	-1.46725	0.501745	-2.92429	0.00345244	0.0116922
K06193	597.672	-1.45001	0.557318	-2.60176	0.0092746	0.0293584
K08368	720.438	-1.44763	0.53144	-2.72397	0.00645021	0.0210913
K01664	575.989	-1.44487	0.532763	-2.71203	0.00668717	0.0218171
K14977	583.485	-1.44068	0.568579	-2.53383	0.0112823	0.0354053
K11203	1674.32	-1.43154	0.517479	-2.76637	0.00566836	0.0186466
K03767	594.071	-1.42089	0.569946	-2.49303	0.0126657	0.0393502
K07160	740.866	-1.41707	0.437664	-3.23779	0.00120459	0.00437139
K10010	722.306	-1.41619	0.52521	-2.69642	0.00700894	0.0227478
K11733	726.741	-1.41109	0.52476	-2.68903	0.007166	0.0232057
K00124	716.021	-1.40556	0.467528	-3.00637	0.00264387	0.00918199
K06917	721.156	-1.40431	0.43966	-3.19408	0.00140275	0.00506104
K01185	4489.92	-1.39703	0.548388	-2.54752	0.0108492	0.0341199
K17466	597.568	-1.38966	0.546665	-2.54208	0.0110196	0.0346058
K06191	756.856	-1.37561	0.510756	-2.69328	0.00707538	0.0229293
K00598	753.215	-1.34095	0.443201	-3.0256	0.00248139	0.00873592
K00832	790.175	-1.33414	0.482267	-2.7664	0.00566791	0.0186466
K02791	964.815	-1.32313	0.471762	-2.80465	0.00503709	0.0166959
K04087	708.39	-1.31024	0.450611	-2.90771	0.00364092	0.0123018
K04088	708.39	-1.31024	0.450611	-2.90771	0.00364092	0.0123018
K18148	707.587	-1.31006	0.450853	-2.90573	0.00366399	0.0123702
K05786	673.228	-1.30122	0.468281	-2.7787	0.00545762	0.0179941
K11202	1820.97	-1.25241	0.489258	-2.55982	0.0104726	0.0329829
K11102	771.046	-1.24134	0.511884	-2.42503	0.0153071	0.0466552
K07180	755.418	-1.23956	0.443444	-2.79529	0.00518527	0.017135
K09786	755.418	-1.23956	0.443444	-2.79529	0.00518527	0.017135
K01582	1319.5	-1.23573	0.507091	-2.43689	0.0148141	0.0452831
K03635	706.758	-1.19827	0.48036	-2.49453	0.0126125	0.039213
K02783	1666.31	-1.18136	0.464479	-2.54341	0.0109778	0.0344993
K09788	728.093	-1.1659	0.438496	-2.65887	0.00784031	0.0253142
K03931	794.914	-1.1375	0.46518	-2.44528	0.0144738	0.0444298
K10545	757.298	-1.07653	0.429119	-2.5087	0.0121176	0.0378362
K15553	799.586	-1.05116	0.40901	-2.57001	0.0101696	0.0320982
K07497	9285.24	-1.03241	0.305813	-3.37595	0.0007356	0.00291338
K02302	976.11	-1.01475	0.369699	-2.7448	0.00605477	0.0198429
K06426	339.568	1.01633	0.413312	2.459	0.0139324	0.0429189
K18940	289.846	1.01948	0.421644	2.41787	0.0156115	0.0474877
K16149	49.6427	1.16817	0.441051	2.64859	0.00808275	0.0259052
K00966	217.335	1.23938	0.457183	2.7109	0.00671012	0.0218756
K10819	52.883	1.25028	0.439487	2.84486	0.0044431	0.014874
K19081	38.9486	1.64627	0.516071	3.19001	0.00142269	0.00511184
K19082	38.9486	1.64627	0.516071	3.19001	0.00142269	0.00511184

## Sheet: 4
DEGs d 42: NC + 1,500 FTU/kg vs. NC (4 DEGs)
	baseMean	log2FoldChange	lfcSE	stat	pvalue	padj
K05524	875.07	-1.47084	0.320947	-4.58281	4.58765e-06	0.00348597
K02496	1283	-1.31357	0.377085	-3.48348	0.000494935	0.0462849
K09680	1313.13	-1.0991	0.243604	-4.51183	6.42693e-06	0.00348597
K17950	816.002	-1.04748	0.290909	-3.6007	0.000317357	0.0344269

## Sheet: 5
DEGs d 28: 1,500 FTU/kg vs. 500 FTU/kg (4 DEGs)
	baseMean	log2FoldChange	lfcSE	stat	pvalue	padj
K00897	13.3751	-20.229	2.07524	-9.74781	1.88e-22	2.48e-19
K12268	13.3751	-20.229	2.07524	-9.74781	1.88e-22	2.48e-19
K12269	13.3751	-20.229	2.07524	-9.74781	1.88e-22	2.48e-19
K12270	13.3751	-20.229	2.07524	-9.74781	1.88e-22	2.48e-19

## Sheet: 6
DEGs d 28: All other MMFA vs. None (3 DEGs)
	baseMean	log2FoldChange	lfcSE	stat	pvalue	padj
K13727	6.22663	21.2698	4.76689	4.462	8.11984e-06	0.0142287
K17869	6.22663	21.2698	4.76689	4.462	8.11984e-06	0.0142287
K06216	12.4533	22.4127	4.76663	4.70199	2.57638e-06	0.013544

## Sheet: 7
DEGs d 28: Only BMD vs. None (7 DEGs)
	baseMean	log2FoldChange	lfcSE	stat	pvalue	padj
K05568	6186.32	-1.11773	0.255544	-4.37394	1.22026e-05	0.0136425
K05571	2062.19	-1.11768	0.261378	-4.2761	1.90196e-05	0.0136425
K05567	2062.21	-1.11768	0.261374	-4.27617	1.90133e-05	0.0136425
K05569	2062.21	-1.11768	0.261374	-4.27617	1.90133e-05	0.0136425
K05570	2062.21	-1.11768	0.261374	-4.27617	1.90133e-05	0.0136425
K05566	2062.26	-1.11768	0.261351	-4.27655	1.89813e-05	0.0136425
K06216	12.4533	24.9808	5.8157	4.29541	1.74373e-05	0.0136425

## Sheet: 8
DEGs d 28: Both CB and BMD vs. None (4 DEGs)
	baseMean	log2FoldChange	lfcSE	stat	pvalue	padj
K00897	13.3751	-16.4512	2.10168	-7.82764	4.97108e-15	6.53573e-12
K12268	13.3751	-16.4512	2.10168	-7.82764	4.97108e-15	6.53573e-12
K12269	13.3751	-16.4512	2.10168	-7.82764	4.97108e-15	6.53573e-12
K12270	13.3751	-16.4512	2.10168	-7.82764	4.97108e-15	6.53573e-12

## Sheet: 9
DEGs d 42: Only BMD vs. None (1 DEG)
	baseMean	log2FoldChange	lfcSE	stat	pvalue	padj
K16093	7.08703	-38.0368	5.84654	-6.50587	7.72444e-11	3.9441e-07

[truncated: 1 more sheets: 10]
