# Supplementary material for: Response of YPM x Ross 708 male broilers to diets containing varying inclusions of phytase, calcium butyrate, and bacitracin methylene disalicylate during the grower and finisher periods–part 2: Intestinal health and physiology
Source: Poult Sci. 2025 Jan 31;104(3):104862. doi: 10.1016/j.psj.2025.104862 (PMC12011101; doi:10.1016/j.psj.2025.104862)
Supplement: Supplementary file 3 [file mmc3.xlsx]

## Sheet: Guide to Sections
Response of YPM x Ross 708 male broilers to diets containing varying inclusions of phytase, calcium butyrate, and bacitracin methylene disalicylate during the grower and finisher periods–part 2: intestinal health and physiology Joseph P. Gulizia, Zubair Khalid, Maria T. Terra-Long, Jose I. Vargas, Jose R. Hernandez, Wilmer J. Pacheco, James Krehling, Ken Macklin, William A. Dozier, III, Klint W. …
SUPPLEMENTARY DATA 3
Predicted up- and down-regulated metabolic pathways in the cecal microbiome between YPM x Ross 708 male broilers provided a negative control (NC; 0 FTU/kg) diet and a NC with phytase supplementation (500 or 1,500 FTU/kg) on d 28 and 42.
Tab			Comparison
1			Downregulated pathways d 28: NC + 500 FTU/kg vs. NC
2			Upregulated pathways d 28: NC + 500 FTU/kg vs. NC
3			Downregulated pathways d 28: NC + 1,500 FTU/kg vs. NC
4			Upregulated pathways d 28: NC + 1,500 FTU/kg vs. NC
5			Downregulated pathways d 42: NC + 500 FTU/kg vs. NC
6			Upregulated pathways d 42: NC + 500 FTU/kg vs. NC
7			Downregulated pathways d 42: NC + 1,500 FTU/kg vs. NC

## Sheet: 1
Downregulated pathways d 28: NC + 500 FTU/kg vs. NC
Category	Subcategory	ID	Description	Gene Ratio	Bg Ratio	pvalue	p.adjust	qvalue	GeneID	Count
Metabolism	Amino acid metabolism	ko00260	Glycine, serine and threonine metabolism	0.0987654	109/14222	1.8578e-07	2.53899e-06	1.49928e-06	K00003/K00018/K00058/K00060/K00090/K00108/K00130/K00133	8
Metabolism	Amino acid metabolism	ko00270	Cysteine and methionine metabolism	0.0617284	127/14222	0.000781661	0.00337348	0.00199204	K00003/K00016/K00024/K00058/K00133	5
Metabolism	Amino acid metabolism	ko00350	Tyrosine metabolism	0.0493827	84/14222	0.00133351	0.00520702	0.00307475	K00055/K00121/K00146/K00151	4
Metabolism	Amino acid metabolism	ko00280	Valine, leucine and isoleucine degradation	0.037037	71/14222	0.00770264	0.0242929	0.014345	K00020/K00128/K00140	3
Metabolism	Amino acid metabolism	ko00360	Phenylalanine metabolism	0.037037	74/14222	0.00863049	0.0262111	0.0154777	K00055/K00074/K00146	3
Human Diseases	Cancer: overview	ko05230	Central carbon metabolism in cancer	0.0493827	49/14222	0.000170255	0.000997205	0.00058885	K00016/K00031/K00036/K00161	4
Metabolism	Carbohydrate metabolism	ko00620	Pyruvate metabolism	0.160494	133/14222	5.04277e-13	2.06754e-11	1.22088e-11	K00002/K00016/K00024/K00027/K00090/K00101/K00114/K00116/K00121/K00128/K00132/K00156/K00161	13
Metabolism	Carbohydrate metabolism	ko00630	Glyoxylate and dicarboxylate metabolism	0.123457	110/14222	6.00522e-10	1.64143e-08	9.69264e-09	K00015/K00018/K00023/K00024/K00042/K00048/K00090/K00104/K00122/K00123	10
Metabolism	Carbohydrate metabolism	ko00010	Glycolysis / Gluconeogenesis	0.111111	107/14222	9.13211e-09	1.76018e-07	1.03939e-07	K00002/K00016/K00114/K00121/K00128/K00131/K00134/K00150/K00161	9
Metabolism	Carbohydrate metabolism	ko00030	Pentose phosphate pathway	0.0864198	89/14222	7.06821e-07	7.82019e-06	4.61783e-06	K00032/K00033/K00034/K00036/K00090/K00117/K00131	7
Metabolism	Carbohydrate metabolism	ko00040	Pentose and glucuronate interconversions	0.0864198	90/14222	7.62945e-07	7.82019e-06	4.61783e-06	K00002/K00008/K00012/K00040/K00041/K00065/K00078	7
Metabolism	Carbohydrate metabolism	ko00020	Citrate cycle (TCA cycle)	0.0617284	70/14222	4.79109e-05	0.000362139	0.000213844	K00024/K00030/K00031/K00116/K00161	5
Metabolism	Carbohydrate metabolism	ko00051	Fructose and mannose metabolism	0.0740741	115/14222	4.85797e-05	0.000362139	0.000213844	K00008/K00009/K00045/K00064/K00066/K00068	6
Metabolism	Carbohydrate metabolism	ko00640	Propanoate metabolism	0.0617284	102/14222	0.000286064	0.00156382	0.000923434	K00005/K00016/K00048/K00086/K00140	5
Metabolism	Carbohydrate metabolism	ko00053	Ascorbate and aldarate metabolism	0.0493827	62/14222	0.000423816	0.00204429	0.00120715	K00002/K00012/K00064/K00128	4
Metabolism	Carbohydrate metabolism	ko00650	Butanoate metabolism	0.0493827	114/14222	0.00405514	0.0138551	0.00818143	K00023/K00074/K00100/K00132	4
Metabolism	Energy metabolism	ko00680	Methane metabolism	0.0864198	195/14222	0.000120742	0.000761602	0.000449727	K00018/K00024/K00058/K00121/K00122/K00123/K00148	7
Metabolism	Energy metabolism	ko00710	Carbon fixation by Calvin cycle	0.037037	36/14222	0.00110978	0.00455008	0.00268683	K00024/K00134/K00150	3
Metabolism	Global and overview maps	ko01200	Carbon metabolism	0.259259	376/14222	1.35267e-15	1.10919e-13	6.54978e-14	K00018/K00023/K00024/K00027/K00030/K00031/K00033/K00034/K00036/K00058/K00074/K00116/K00121/K00122/K00123/K00131/K00134/K00140/K00148/K00150/K00161	21
Metabolism	Global and overview maps	ko01230	Biosynthesis of amino acids	0.148148	241/14222	1.07328e-08	1.76018e-07	1.03939e-07	K00003/K00013/K00014/K00030/K00031/K00052/K00058/K00133/K00134/K00145/K00147/K00150	12
Metabolism	Global and overview maps	ko01210	2-Oxocarboxylic acid metabolism	0.0740741	113/14222	4.40172e-05	0.000362139	0.000213844	K00030/K00031/K00052/K00133/K00145/K00161	6
Metabolism	Lipid metabolism	ko00564	Glycerophospholipid metabolism	0.0617284	117/14222	0.000538455	0.00245296	0.00144847	K00057/K00105/K00111/K00112/K00113	5
Metabolism	Lipid metabolism	ko00561	Glycerolipid metabolism	0.0493827	94/14222	0.00201898	0.0075253	0.00444369	K00002/K00005/K00086/K00128	4
Metabolism	Metabolism of other amino acids	ko00480	Glutathione metabolism	0.0493827	57/14222	0.000306643	0.00157155	0.000927999	K00031/K00032/K00033/K00036	4
Metabolism	Metabolism of other amino acids	ko00410	beta-Alanine metabolism	0.037037	46/14222	0.00226494	0.00807499	0.00476828	K00128/K00137/K00140	3
Metabolism	Metabolism of terpenoids and polyketides	ko00900	Terpenoid backbone biosynthesis	0.037037	63/14222	0.00552854	0.0181336	0.0107079	K00021/K00054/K00099	3
Environmental Information Processing	Signal transduction	ko04066	HIF-1 signaling pathway	0.037037	77/14222	0.00962126	0.0281765	0.0166383	K00016/K00134/K00161	3
Metabolism	Xenobiotics biodegradation and metabolism	ko00625	Chloroalkane and chloroalkene degradation	0.0493827	43/14222	0.00010177	0.000695431	0.000410653	K00114/K00121/K00128/K00148	4
Metabolism	Xenobiotics biodegradation and metabolism	ko00980	Metabolism of xenobiotics by cytochrome P450	0.0246914	34/14222	0.015974	0.0451678	0.0266716	K00078/K00121	2

## Sheet: 2
Upregulated pathways d 28: NC + 500 FTU/kg vs. NC
Category	Subcategory	ID	Description	Gene Ratio	Bg Ratio	pvalue	p.adjust	qvalue	GeneID	Count
Metabolism	Amino acid metabolism	ko00350	Tyrosine metabolism	0.125	84/14222	0.00392008	0.0243045	0.0123792	K00001/K00135	2
Metabolism	Carbohydrate metabolism	ko00620	Pyruvate metabolism	0.3125	133/14222	2.66726e-07	8.26851e-06	4.21146e-06	K00001/K00029/K00102/K00138/K00158	5
Metabolism	Carbohydrate metabolism	ko00650	Butanoate metabolism	0.1875	114/14222	0.000260324	0.00403502	0.00205519	K00004/K00019/K00135	3
Metabolism	Carbohydrate metabolism	ko00010	Glycolysis / Gluconeogenesis	0.125	107/14222	0.00628184	0.0293513	0.0149497	K00001/K00138	2
Metabolism	Carbohydrate metabolism	ko00630	Glyoxylate and dicarboxylate metabolism	0.125	110/14222	0.00662772	0.0293513	0.0149497	K00124/K00127	2
Metabolism	Energy metabolism	ko00680	Methane metabolism	0.1875	195/14222	0.00124607	0.00965703	0.00491869	K00124/K00125/K00127	3
Metabolism	Global and overview maps	ko01200	Carbon metabolism	0.25	376/14222	0.000679969	0.00702634	0.00357878	K00029/K00124/K00125/K00127	4

## Sheet: 3
Downregulated pathways d 28: NC + 1,500 FTU/kg vs. NC
Category	Subcategory	ID	Description	Gene Ratio	Bg Ratio	pvalue	p.adjust	qvalue	GeneID	Count
Metabolism	Amino acid metabolism	ko00280	Valine, leucine and isoleucine degradation	0.0921053	71/14222	9.49668e-08	8.65253e-07	4.55396e-07	K00020/K00128/K00166/K00167/K00248/K00249/K00253	7
Metabolism	Amino acid metabolism	ko00350	Tyrosine metabolism	0.0657895	84/14222	8.47416e-05	0.000463254	0.000243818	K00055/K00121/K00135/K00146/K00151	5
Metabolism	Amino acid metabolism	ko00260	Glycine, serine and threonine metabolism	0.0657895	109/14222	0.000289114	0.00139455	0.000733975	K00003/K00018/K00058/K00108/K00282	5
Metabolism	Amino acid metabolism	ko00270	Cysteine and methionine metabolism	0.0526316	127/14222	0.00474016	0.0155477	0.008183	K00003/K00016/K00024/K00058	4
Metabolism	Amino acid metabolism	ko00360	Phenylalanine metabolism	0.0394737	74/14222	0.00724372	0.0204823	0.0107801	K00055/K00074/K00146	3
Metabolism	Amino acid metabolism	ko00310	Lysine degradation	0.0394737	98/14222	0.0155182	0.0380777	0.0200409	K00128/K00135/K00137	3
Human Diseases	Cancer: overview	ko05230	Central carbon metabolism in cancer	0.0657895	49/14222	6.05343e-06	3.81832e-05	2.00964e-05	K00016/K00031/K00036/K00161/K00162	5
Metabolism	Carbohydrate metabolism	ko00620	Pyruvate metabolism	0.184211	133/14222	8.18689e-15	3.35663e-13	1.76664e-13	K00002/K00016/K00024/K00027/K00029/K00114/K00121/K00128/K00158/K00161/K00162/K00171/K00175/K00247	14
Metabolism	Carbohydrate metabolism	ko00020	Citrate cycle (TCA cycle)	0.144737	70/14222	8.04757e-14	2.19967e-12	1.15772e-12	K00024/K00030/K00031/K00161/K00162/K00171/K00175/K00176/K00177/K00240/K00247	11
Metabolism	Carbohydrate metabolism	ko00630	Glyoxylate and dicarboxylate metabolism	0.131579	110/14222	3.15119e-10	5.16794e-09	2.71997e-09	K00015/K00018/K00023/K00024/K00042/K00104/K00122/K00123/K00127/K00282	10
Metabolism	Carbohydrate metabolism	ko00010	Glycolysis / Gluconeogenesis	0.118421	107/14222	5.14454e-09	7.03087e-08	3.70046e-08	K00002/K00016/K00114/K00121/K00128/K00161/K00162/K00171/K00175	9
Metabolism	Carbohydrate metabolism	ko00650	Butanoate metabolism	0.118421	114/14222	9.02707e-09	1.05746e-07	5.56556e-08	K00019/K00023/K00074/K00135/K00171/K00175/K00240/K00247/K00248	9
Metabolism	Carbohydrate metabolism	ko00640	Propanoate metabolism	0.0921053	102/14222	1.1558e-06	8.61597e-06	4.53472e-06	K00005/K00016/K00086/K00166/K00167/K00171/K00248	7
Metabolism	Carbohydrate metabolism	ko00053	Ascorbate and aldarate metabolism	0.0394737	62/14222	0.00442364	0.0151141	0.00795478	K00002/K00012/K00128	3
Metabolism	Carbohydrate metabolism	ko00040	Pentose and glucuronate interconversions	0.0394737	90/14222	0.0123547	0.0316588	0.0166625	K00002/K00012/K00065	3
Human Diseases	Endocrine and metabolic disease	ko04936	Alcoholic liver disease	0.0394737	105/14222	0.0186274	0.0436414	0.0229691	K00121/K00128/K00249	3
Organismal Systems	Endocrine system	ko04922	Glucagon signaling pathway	0.0394737	57/14222	0.00348828	0.0131917	0.00694299	K00016/K00161/K00162	3
Metabolism	Energy metabolism	ko00720	Other carbon fixation pathways	0.118421	121/14222	1.52707e-08	1.56525e-07	8.23814e-08	K00024/K00031/K00171/K00175/K00176/K00177/K00240/K00247/K00297	9
Metabolism	Energy metabolism	ko00680	Methane metabolism	0.105263	195/14222	9.1919e-06	5.38382e-05	2.83359e-05	K00018/K00024/K00058/K00121/K00122/K00123/K00127/K00171	8
Metabolism	Energy metabolism	ko00710	Carbon fixation by Calvin cycle	0.0263158	36/14222	0.0157883	0.0380777	0.0200409	K00024/K00029	2
Metabolism	Global and overview maps	ko01200	Carbon metabolism	0.328947	376/14222	3.72713e-21	3.05625e-19	1.60855e-19	K00018/K00023/K00024/K00027/K00029/K00030/K00031/K00036/K00058/K00074/K00121/K00122/K00123/K00127/K00161/K00162/K00171/K00175/K00176/K00177/K00240/K00247/K00248/K00282/K00297	25
Metabolism	Global and overview maps	ko01210	2-Oxocarboxylic acid metabolism	0.144737	113/14222	1.80391e-11	3.69801e-10	1.94632e-10	K00030/K00031/K00145/K00161/K00162/K00166/K00167/K00171/K00175/K00176/K00177	11
Metabolism	Global and overview maps	ko01230	Biosynthesis of amino acids	0.118421	241/14222	5.26496e-06	3.59772e-05	1.89354e-05	K00003/K00013/K00014/K00030/K00031/K00058/K00145/K00215/K00220	9
Metabolism	Global and overview maps	ko01240	Biosynthesis of cofactors	0.0921053	375/14222	0.00384469	0.0137071	0.00721429	K00002/K00012/K00059/K00082/K00128/K00228/K00230	7
Metabolism	Global and overview maps	ko01220	Degradation of aromatic compounds	0.0657895	215/14222	0.00583879	0.0177326	0.00933296	K00002/K00055/K00121/K00151/K00217	5
Metabolism	Global and overview maps	ko01212	Fatty acid metabolism	0.0394737	84/14222	0.0102509	0.0271152	0.0142711	K00059/K00248/K00249	3
Metabolism	Lipid metabolism	ko00071	Fatty acid degradation	0.0526316	59/14222	0.000274307	0.00139455	0.000733975	K00121/K00128/K00248/K00249	4
Metabolism	Lipid metabolism	ko00561	Glycerolipid metabolism	0.0526316	94/14222	0.00159645	0.00688994	0.00362628	K00002/K00005/K00086/K00128	4
Metabolism	Lipid metabolism	ko00564	Glycerophospholipid metabolism	0.0526316	117/14222	0.00353923	0.0131917	0.00694299	K00057/K00105/K00112/K00113	4
Metabolism	Metabolism of cofactors and vitamins	ko00785	Lipoic acid metabolism	0.0657895	31/14222	5.81341e-07	4.76699e-06	2.50894e-06	K00161/K00162/K00166/K00167/K00282	5
Metabolism	Metabolism of cofactors and vitamins	ko00670	One carbon pool by folate	0.0394737	65/14222	0.005051	0.0159301	0.00838426	K00108/K00282/K00297	3
Metabolism	Metabolism of cofactors and vitamins	ko00860	Porphyrin metabolism	0.0526316	142/14222	0.00701323	0.0204823	0.0107801	K00214/K00218/K00228/K00230	4
Metabolism	Metabolism of other amino acids	ko00410	beta-Alanine metabolism	0.0394737	46/14222	0.00188736	0.00773816	0.00407272	K00128/K00137/K00248	3
Environmental Information Processing	Signal transduction	ko04066	HIF-1 signaling pathway	0.0394737	77/14222	0.00808148	0.0220894	0.011626	K00016/K00161/K00162	3
Metabolism	Xenobiotics biodegradation and metabolism	ko00625	Chloroalkane and chloroalkene degradation	0.0394737	43/14222	0.00155209	0.00688994	0.00362628	K00114/K00121/K00128	3

## Sheet: 4
Upregulated pathways d 28: NC + 1,500 FTU/kg vs. NC
Category	Subcategory	ID	Description	Gene Ratio	Bg Ratio	pvalue	p.adjust	qvalue	GeneID	Count
Metabolism	Amino acid metabolism	ko00260	Glycine, serine and threonine metabolism	0.117021	109/14222	1.30202e-10	2.10493e-09	1.25633e-09	K00060/K00090/K00130/K00133/K00274/K00276/K00281/K00283/K00301/K00302/K00303	11
Metabolism	Amino acid metabolism	ko00250	Alanine, aspartate and glutamate metabolism	0.0744681	70/14222	3.75325e-07	3.64065e-06	2.17293e-06	K00259/K00260/K00261/K00262/K00265/K00266/K00278	7
Metabolism	Amino acid metabolism	ko00290	Valine, leucine and isoleucine biosynthesis	0.0319149	19/14222	0.000250938	0.00143182	0.000854586	K00052/K00053/K00263	3
Metabolism	Amino acid metabolism	ko00360	Phenylalanine metabolism	0.0425532	74/14222	0.0014462	0.00637645	0.0038058	K00270/K00274/K00276/K00285	4
Metabolism	Amino acid metabolism	ko00350	Tyrosine metabolism	0.0425532	84/14222	0.00230655	0.0093223	0.00556404	K00001/K00270/K00274/K00276	4
Metabolism	Amino acid metabolism	ko00220	Arginine biosynthesis	0.0319149	67/14222	0.00987218	0.03192	0.0190516	K00260/K00261/K00262	3
Metabolism	Amino acid metabolism	ko00280	Valine, leucine and isoleucine degradation	0.0319149	71/14222	0.011558	0.0345269	0.0206075	K00140/K00186/K00263	3
Metabolism	Carbohydrate metabolism	ko00620	Pyruvate metabolism	0.170213	133/14222	3.37014e-16	1.63452e-14	9.75566e-15	K00001/K00090/K00101/K00102/K00116/K00132/K00138/K00156/K00163/K00169/K00170/K00172/K00174/K00244/K00245/K00246	16
Metabolism	Carbohydrate metabolism	ko00020	Citrate cycle (TCA cycle)	0.138298	70/14222	6.79066e-16	2.19565e-14	1.31048e-14	K00116/K00163/K00164/K00169/K00170/K00172/K00174/K00239/K00241/K00242/K00244/K00245/K00246	13
Metabolism	Carbohydrate metabolism	ko00650	Butanoate metabolism	0.148936	114/14222	2.03562e-14	4.93639e-13	2.9463e-13	K00004/K00100/K00132/K00169/K00170/K00172/K00174/K00209/K00239/K00241/K00242/K00244/K00245/K00246	14
Metabolism	Carbohydrate metabolism	ko00010	Glycolysis / Gluconeogenesis	0.106383	107/14222	2.02473e-09	2.8057e-08	1.67459e-08	K00001/K00131/K00134/K00138/K00150/K00163/K00169/K00170/K00172/K00174	10
Metabolism	Carbohydrate metabolism	ko00640	Propanoate metabolism	0.0638298	102/14222	5.73795e-05	0.000371054	0.000221465	K00048/K00140/K00169/K00170/K00172/K00232	6
Metabolism	Carbohydrate metabolism	ko00630	Glyoxylate and dicarboxylate metabolism	0.0638298	110/14222	8.74873e-05	0.000530392	0.000316566	K00048/K00090/K00124/K00281/K00283/K00284	6
Metabolism	Carbohydrate metabolism	ko00030	Pentose phosphate pathway	0.0531915	89/14222	0.00030357	0.0016359	0.000976394	K00032/K00033/K00034/K00090/K00131	5
Metabolism	Carbohydrate metabolism	ko00040	Pentose and glucuronate interconversions	0.0425532	90/14222	0.0029641	0.0115007	0.00686423	K00008/K00040/K00041/K00078	4
Metabolism	Carbohydrate metabolism	ko00051	Fructose and mannose metabolism	0.0425532	115/14222	0.00707858	0.0245222	0.0146362	K00008/K00009/K00045/K00064	4
Metabolism	Energy metabolism	ko00720	Other carbon fixation pathways	0.148936	121/14222	4.74981e-14	9.21464e-13	5.49978e-13	K00169/K00170/K00172/K00174/K00194/K00196/K00197/K00198/K00239/K00241/K00242/K00244/K00245/K00246	14
Metabolism	Energy metabolism	ko00680	Methane metabolism	0.106383	195/14222	6.20746e-07	5.47385e-06	3.26708e-06	K00124/K00125/K00148/K00169/K00170/K00172/K00194/K00196/K00197/K00198	10
Metabolism	Energy metabolism	ko00910	Nitrogen metabolism	0.0638298	69/14222	6.08391e-06	4.53954e-05	2.70944e-05	K00260/K00261/K00262/K00265/K00266/K00284	6
Metabolism	Energy metabolism	ko00190	Oxidative phosphorylation	0.0638298	224/14222	0.00367473	0.0132018	0.00787954	K00239/K00241/K00242/K00244/K00245/K00246	6
Metabolism	Global and overview maps	ko01200	Carbon metabolism	0.329787	376/14222	5.27405e-26	5.11582e-24	3.0534e-24	K00033/K00034/K00116/K00124/K00125/K00131/K00134/K00140/K00148/K00150/K00163/K00164/K00169/K00170/K00172/K00174/K00194/K00196/K00197/K00198/K00209/K00232/K00239/K00241/K00242/K00244/K00245/K00246/K00261/K00281/K00283	31
Metabolism	Global and overview maps	ko01210	2-Oxocarboxylic acid metabolism	0.106383	113/14222	3.46375e-09	4.19979e-08	2.50666e-08	K00052/K00053/K00133/K00163/K00164/K00169/K00170/K00172/K00174/K00186	10
Metabolism	Global and overview maps	ko01230	Biosynthesis of amino acids	0.106383	241/14222	4.21199e-06	3.40469e-05	2.0321e-05	K00052/K00053/K00133/K00134/K00147/K00150/K00265/K00266/K00286/K00290	10
Metabolism	Global and overview maps	ko01240	Biosynthesis of cofactors	0.0957447	375/14222	0.000826823	0.00401009	0.00239343	K00077/K00097/K00208/K00226/K00231/K00254/K00275/K00278/K00287	9
Metabolism	Global and overview maps	ko01212	Fatty acid metabolism	0.0425532	84/14222	0.00230655	0.0093223	0.00556404	K00208/K00209/K00232/K00255	4
Metabolism	Lipid metabolism	ko00071	Fatty acid degradation	0.0425532	59/14222	0.000616831	0.00314908	0.00187954	K00001/K00232/K00252/K00255	4
Metabolism	Metabolism of cofactors and vitamins	ko00785	Lipoic acid metabolism	0.0425532	31/14222	4.91132e-05	0.000340284	0.0002031	K00163/K00164/K00281/K00283	4
Metabolism	Metabolism of cofactors and vitamins	ko00670	One carbon pool by folate	0.0425532	65/14222	0.000890313	0.0041124	0.0024545	K00130/K00281/K00283/K00287	4
Metabolism	Metabolism of cofactors and vitamins	ko00750	Vitamin B6 metabolism	0.0212766	24/14222	0.0108529	0.0339589	0.0202685	K00097/K00275	2
Metabolism	Metabolism of other amino acids	ko00410	beta-Alanine metabolism	0.0319149	46/14222	0.00345573	0.0128925	0.00769496	K00140/K00232/K00276	3
Metabolism	Metabolism of other amino acids	ko00430	Taurine and hypotaurine metabolism	0.0212766	29/14222	0.0156274	0.044584	0.0266101	K00259/K00260	2
Metabolism	Metabolism of terpenoids and polyketides	ko00900	Terpenoid backbone biosynthesis	0.0319149	63/14222	0.00833984	0.0278953	0.0166494	K00021/K00054/K00099	3
Metabolism	Xenobiotics biodegradation and metabolism	ko00633	Nitrotoluene degradation	0.0531915	23/14222	3.46977e-07	3.64065e-06	2.17293e-06	K00169/K00170/K00172/K00196/K00198	5
Metabolism	Xenobiotics biodegradation and metabolism	ko00982	Drug metabolism - cytochrome P450	0.0212766	25/14222	0.0117463	0.0345269	0.0206075	K00001/K00274	2

## Sheet: 5
Downregulated pathways d 42: NC + 500 FTU/kg vs. NC
Category	Subcategory	ID	Description	Gene Ratio	Bg Ratio	pvalue	p.adjust	qvalue	GeneID	Count
Metabolism	Amino acid metabolism	ko00260	Glycine, serine and threonine metabolism	0.0389972	109/14222	7.93078e-20	1.66546e-18	1.15483e-18	K00003/K00018/K00058/K00060/K00090/K00130/K00133/K00274/K00276/K00281/K00282/K00283/K00301/K00302/K00303/K00304/K00305/K00382/K00479/K00600/K00605/K00613/K00639/K00643/K00830/K00831/K00836/K00865/K00872/K00928/K00998/K01079/K01620/K01695/K01696/K01697/K01733/K01752/K01753/K01758/K01834/K02203	42
Metabolism	Amino acid metabolism	ko00250	Alanine, aspartate and glutamate metabolism	0.0287837	70/14222	4.79864e-17	8.06172e-16	5.59e-16	K00135/K00259/K00260/K00261/K00262/K00265/K00266/K00278/K00294/K00609/K00610/K00764/K00812/K00813/K00820/K00823/K00830/K01424/K01425/K01580/K01744/K01755/K01756/K01779/K01914/K01915/K01939/K01940/K01953/K01955/K01956	31
Metabolism	Amino acid metabolism	ko00280	Valine, leucine and isoleucine degradation	0.0287837	71/14222	7.90973e-17	1.24578e-15	8.63825e-16	K00020/K00128/K00140/K00166/K00167/K00186/K00248/K00249/K00253/K00263/K00382/K00626/K00632/K00822/K00826/K01027/K01028/K01029/K01640/K01641/K01692/K01782/K01825/K01847/K01848/K01849/K01907/K01965/K01966/K01968/K01969	31
Metabolism	Amino acid metabolism	ko00270	Cysteine and methionine metabolism	0.0352832	127/14222	6.69015e-14	8.87325e-13	6.15271e-13	K00003/K00016/K00024/K00058/K00133/K00547/K00548/K00549/K00558/K00640/K00641/K00651/K00772/K00789/K00797/K00812/K00813/K00826/K00831/K00832/K00872/K00899/K00928/K01011/K01243/K01251/K01505/K01611/K01697/K01738/K01739/K01740/K01752/K01758/K01760/K01761/K01919/K01920	38
Metabolism	Amino acid metabolism	ko00330	Arginine and proline metabolism	0.0324977	115/14222	3.73758e-13	4.09509e-12	2.83954e-12	K00128/K00137/K00147/K00274/K00286/K00294/K00318/K00472/K00491/K00613/K00657/K00673/K00797/K00812/K00813/K00819/K00824/K00840/K00931/K01259/K01426/K01470/K01473/K01474/K01476/K01480/K01484/K01485/K01581/K01583/K01584/K01585/K01611/K01750/K01777	35
Metabolism	Amino acid metabolism	ko00220	Arginine biosynthesis	0.0241411	67/14222	7.15548e-13	7.51326e-12	5.20969e-12	K00145/K00260/K00261/K00262/K00491/K00611/K00619/K00620/K00812/K00813/K00818/K00821/K00926/K00930/K01425/K01428/K01429/K01430/K01438/K01476/K01478/K01755/K01915/K01940/K01955/K01956	26
Metabolism	Amino acid metabolism	ko00350	Tyrosine metabolism	0.0222841	84/14222	7.68203e-09	5.23209e-08	3.62793e-08	K00001/K00055/K00121/K00135/K00146/K00151/K00270/K00274/K00276/K00450/K00451/K00455/K00457/K00483/K00484/K00505/K00812/K00813/K00817/K00832/K01555/K01800/K01801/K01826	24
Metabolism	Amino acid metabolism	ko00290	Valine, leucine and isoleucine biosynthesis	0.0102136	19/14222	1.91671e-08	1.23849e-07	8.58768e-08	K00052/K00053/K00263/K00826/K00835/K01649/K01652/K01653/K01687/K01703/K01704	11
Metabolism	Amino acid metabolism	ko00340	Histidine metabolism	0.0148561	47/14222	1.66799e-07	1.0008e-06	6.93952e-07	K00013/K00128/K00274/K00603/K00765/K00817/K01089/K01468/K01479/K01496/K01523/K01590/K01693/K01712/K01745/K01814	16
Metabolism	Amino acid metabolism	ko00400	Phenylalanine, tyrosine and tryptophan biosynthesis	0.0185701	74/14222	3.68013e-07	2.15673e-06	1.49547e-06	K00014/K00220/K00270/K00500/K00766/K00800/K00812/K00813/K00817/K00832/K00891/K01609/K01626/K01657/K01658/K01695/K01696/K01735/K01736/K01817	20
Metabolism	Amino acid metabolism	ko00360	Phenylalanine metabolism	0.0176416	74/14222	1.68553e-06	8.49505e-06	5.89047e-06	K00055/K00074/K00146/K00270/K00274/K00276/K00285/K00457/K00500/K00529/K00812/K00813/K00817/K00824/K00832/K01426/K01666/K01692/K01912	19
Metabolism	Amino acid metabolism	ko00300	Lysine biosynthesis	0.0129991	48/14222	7.86145e-06	3.7379e-05	2.59186e-05	K00003/K00133/K00215/K00290/K00674/K00821/K00841/K00928/K01439/K01586/K01714/K01778/K01928/K01929	14
Metabolism	Amino acid metabolism	ko00380	Tryptophan metabolism	0.0139276	80/14222	0.000871083	0.00327631	0.0022718	K00128/K00252/K00274/K00382/K00453/K00466/K00626/K00658/K01426/K01501/K01556/K01667/K01692/K01782/K01825	15
Metabolism	Amino acid metabolism	ko00310	Lysine degradation	0.0148561	98/14222	0.00270992	0.00948471	0.0065767	K00128/K00135/K00137/K00252/K00290/K00382/K00626/K00658/K00824/K01035/K01582/K01692/K01782/K01825/K01843/K01844	16
Metabolism	Biosynthesis of other secondary metabolites	ko00521	Streptomycin biosynthesis	0.00928505	21/14222	9.69221e-07	4.98456e-06	3.4563e-06	K00010/K00067/K00844/K00845/K00973/K01092/K01710/K01790/K01835/K01858	10
Metabolism	Biosynthesis of other secondary metabolites	ko00261	Monobactam biosynthesis	0.00742804	28/14222	0.000832535	0.00327631	0.0022718	K00133/K00215/K00928/K00955/K00956/K00957/K00958/K01714	8
Human Diseases	Cancer: overview	ko05230	Central carbon metabolism in cancer	0.00928505	49/14222	0.00322149	0.0111208	0.00771115	K00016/K00031/K00036/K00161/K00162/K00844/K00850/K00873/K01425/K01834	10
Metabolism	Carbohydrate metabolism	ko00620	Pyruvate metabolism	0.0575673	133/14222	1.90212e-34	1.19833e-32	8.30924e-33	K00001/K00002/K00016/K00024/K00027/K00029/K00090/K00101/K00102/K00114/K00116/K00121/K00128/K00132/K00138/K00156/K00158/K00161/K00162/K00163/K00169/K00170/K00171/K00172/K00174/K00175/K00244/K00245/K00246/K00247/K00382/K00625/K00626/K00627/K00656/K00873/K00925/K01006/K01007/K01026/K01069/K01512/K01571/K01573/K01595/K01596/K01610/K01638/K01649/K01676/K01677/K01678/K01679/K01759/K01895/K01958/K01959/…	62
Metabolism	Carbohydrate metabolism	ko00020	Citrate cycle (TCA cycle)	0.0399257	70/14222	7.23684e-31	3.64737e-29	2.52909e-29	K00024/K00030/K00031/K00116/K00161/K00162/K00163/K00164/K00169/K00170/K00171/K00172/K00174/K00175/K00176/K00177/K00239/K00240/K00241/K00242/K00244/K00245/K00246/K00247/K00382/K00627/K00658/K01596/K01610/K01616/K01647/K01659/K01676/K01677/K01678/K01679/K01681/K01682/K01902/K01903/K01958/K01959/K01960	43
Metabolism	Carbohydrate metabolism	ko00650	Butanoate metabolism	0.0454968	114/14222	1.81545e-25	7.62487e-24	5.28709e-24	K00004/K00019/K00023/K00074/K00100/K00132/K00135/K00169/K00170/K00171/K00172/K00174/K00175/K00209/K00239/K00240/K00241/K00242/K00244/K00245/K00246/K00247/K00248/K00626/K00634/K00656/K00823/K00929/K01027/K01028/K01029/K01035/K01039/K01040/K01574/K01575/K01580/K01615/K01640/K01641/K01652/K01653/K01692/K01715/K01782/K01799/K01825/K01896/K01907	49
Metabolism	Carbohydrate metabolism	ko00010	Glycolysis / Gluconeogenesis	0.0436397	107/14222	5.57599e-25	1.75644e-23	1.21791e-23	K00001/K00002/K00016/K00114/K00121/K00128/K00131/K00134/K00138/K00150/K00161/K00162/K00163/K00169/K00170/K00171/K00172/K00174/K00175/K00382/K00627/K00844/K00845/K00850/K00873/K00886/K00895/K00918/K00927/K01006/K01007/K01085/K01222/K01223/K01596/K01610/K01622/K01623/K01624/K01689/K01785/K01792/K01803/K01810/K01834/K01835/K01895	47
Metabolism	Carbohydrate metabolism	ko00630	Glyoxylate and dicarboxylate metabolism	0.0436397	110/14222	2.42742e-24	6.11709e-23	4.24159e-23	K00015/K00018/K00023/K00024/K00042/K00048/K00090/K00104/K00122/K00123/K00124/K00127/K00281/K00282/K00283/K00284/K00382/K00600/K00605/K00626/K00830/K00865/K01091/K01433/K01455/K01569/K01577/K01601/K01602/K01608/K01616/K01625/K01637/K01638/K01647/K01659/K01681/K01682/K01816/K01846/K01847/K01848/K01849/K01895/K01915/K01965/K01966	47
Metabolism	Carbohydrate metabolism	ko00640	Propanoate metabolism	0.0399257	102/14222	4.26927e-22	9.78051e-21	6.78181e-21	K00005/K00016/K00048/K00086/K00140/K00166/K00167/K00169/K00170/K00171/K00172/K00232/K00248/K00382/K00625/K00656/K00822/K00823/K00925/K00932/K01026/K01637/K01659/K01682/K01692/K01699/K01720/K01734/K01782/K01825/K01847/K01848/K01849/K01895/K01902/K01903/K01908/K01961/K01962/K01963/K01965/K01966/K02160	43
Metabolism	Carbohydrate metabolism	ko00051	Fructose and mannose metabolism	0.0334262	115/14222	6.56814e-14	8.87325e-13	6.15271e-13	K00008/K00009/K00045/K00064/K00066/K00068/K00594/K00844/K00847/K00848/K00850/K00863/K00879/K00881/K00882/K00895/K00966/K00971/K01218/K01622/K01623/K01624/K01628/K01629/K01711/K01729/K01795/K01803/K01805/K01808/K01809/K01813/K01818/K01820/K01840/K02377	36
Metabolism	Carbohydrate metabolism	ko00030	Pentose phosphate pathway	0.0287837	89/14222	1.40609e-13	1.76969e-12	1.2271e-12	K00032/K00033/K00034/K00036/K00090/K00117/K00131/K00615/K00616/K00850/K00851/K00852/K00874/K00895/K00918/K00948/K01053/K01057/K01619/K01621/K01622/K01623/K01624/K01625/K01690/K01783/K01807/K01808/K01810/K01835/K01839	31
Metabolism	Carbohydrate metabolism	ko00500	Starch and sucrose metabolism	0.0315692	106/14222	1.47474e-13	1.76969e-12	1.2271e-12	K00688/K00690/K00691/K00692/K00694/K00695/K00697/K00700/K00702/K00703/K00705/K00844/K00845/K00847/K00963/K00975/K00978/K01087/K01176/K01179/K01182/K01187/K01193/K01194/K01200/K01210/K01222/K01223/K01226/K01232/K01236/K01810/K01835/K01838	34
Metabolism	Carbohydrate metabolism	ko00520	Amino sugar and nucleotide sugar metabolism	0.0389972	157/14222	2.29233e-13	2.62576e-12	1.8207e-12	K00012/K00066/K00075/K00523/K00790/K00820/K00844/K00845/K00847/K00849/K00884/K00885/K00886/K00963/K00965/K00966/K00971/K00972/K00975/K00978/K00983/K00992/K01183/K01198/K01207/K01209/K01443/K01452/K01639/K01654/K01709/K01711/K01784/K01787/K01788/K01791/K01809/K01810/K01835/K01840/K01854/K02377	42
Metabolism	Carbohydrate metabolism	ko00040	Pentose and glucuronate interconversions	0.0259981	90/14222	4.73851e-11	3.98035e-10	2.75997e-10	K00002/K00008/K00012/K00040/K00041/K00065/K00078/K00594/K00848/K00853/K00854/K00879/K00880/K00963/K01051/K01195/K01628/K01629/K01685/K01686/K01730/K01783/K01804/K01805/K01812/K01815/K01818/K01820	28
Metabolism	Carbohydrate metabolism	ko00052	Galactose metabolism	0.0222841	78/14222	1.47076e-09	1.05894e-08	7.34273e-09	K00094/K00844/K00845/K00849/K00850/K00883/K00917/K00963/K00965/K01182/K01187/K01190/K01193/K01220/K01631/K01635/K01684/K01784/K01785/K01819/K01835/K01854/K02079/K02082	24
Metabolism	Carbohydrate metabolism	ko00660	C5-Branched dibasic acid metabolism	0.00835655	29/14222	0.000197962	0.000791849	0.000549068	K00052/K01575/K01652/K01653/K01703/K01704/K01846/K01902/K01903	9
Metabolism	Carbohydrate metabolism	ko00053	Ascorbate and aldarate metabolism	0.0111421	62/14222	0.00209906	0.00745017	0.00516595	K00002/K00012/K00064/K00128/K00880/K01053/K01195/K01630/K01683/K01706/K01707/K01708	12
Cellular Processes	Cell motility	ko02040	Flagellar assembly	0.0139276	55/14222	9.32354e-06	4.27188e-05	2.96212e-05	K02386/K02387/K02388/K02389/K02390/K02391/K02392/K02393/K02394/K02395/K02396/K02397/K02398/K02399/K02400	15
Metabolism	Energy metabolism	ko00720	Other carbon fixation pathways	0.0464253	121/14222	5.22896e-25	1.75644e-23	1.21791e-23	K00024/K00031/K00169/K00170/K00171/K00172/K00174/K00175/K00176/K00177/K00194/K00196/K00197/K00198/K00239/K00240/K00241/K00242/K00244/K00245/K00246/K00247/K00297/K00625/K00626/K00925/K01006/K01007/K01491/K01595/K01676/K01677/K01678/K01679/K01681/K01682/K01847/K01848/K01849/K01895/K01902/K01903/K01938/K01958/K01959/K01960/K01961/K01962/K01963/K02160	50
Metabolism	Energy metabolism	ko00190	Oxidative phosphorylation	0.0566388	224/14222	2.99462e-19	5.80496e-18	4.02516e-18	K00239/K00240/K00241/K00242/K00244/K00245/K00246/K00247/K00330/K00331/K00332/K00333/K00334/K00335/K00336/K00337/K00338/K00339/K00340/K00341/K00342/K00343/K00404/K00405/K00406/K00407/K00410/K00411/K00412/K00413/K00425/K00426/K00937/K01507/K02107/K02108/K02109/K02110/K02111/K02112/K02113/K02114/K02115/K02117/K02118/K02119/K02120/K02121/K02122/K02123/K02124/K02258/K02259/K02274/K02275/K02276/K02277/…	61
Metabolism	Energy metabolism	ko00710	Carbon fixation by Calvin cycle	0.0176416	36/14222	1.08342e-12	1.09209e-11	7.57255e-12	K00024/K00029/K00134/K00150/K00615/K00616/K00855/K00927/K01006/K01595/K01601/K01602/K01610/K01623/K01624/K01783/K01803/K01807/K01808	19
Metabolism	Energy metabolism	ko00910	Nitrogen metabolism	0.0232126	69/14222	1.19125e-11	1.15459e-10	8.00594e-11	K00260/K00261/K00262/K00265/K00266/K00284/K00362/K00363/K00366/K00367/K00368/K00370/K00371/K00372/K00374/K00376/K00459/K00926/K01455/K01501/K01673/K01674/K01725/K01915/K02305	25
Metabolism	Energy metabolism	ko00680	Methane metabolism	0.0399257	195/14222	1.23812e-10	9.75021e-10	6.7608e-10	K00018/K00024/K00058/K00121/K00122/K00123/K00124/K00125/K00127/K00148/K00169/K00170/K00171/K00172/K00194/K00196/K00197/K00198/K00317/K00399/K00400/K00401/K00402/K00441/K00600/K00625/K00830/K00831/K00850/K00863/K00918/K00925/K01007/K01070/K01079/K01595/K01622/K01623/K01624/K01689/K01834/K01895/K02203	43
Metabolism	Energy metabolism	ko00920	Sulfur metabolism	0.0241411	118/14222	5.77692e-07	3.16475e-06	2.19444e-06	K00184/K00185/K00299/K00380/K00381/K00385/K00390/K00392/K00394/K00395/K00640/K00641/K00651/K00860/K00955/K00956/K00957/K00958/K01011/K01082/K01738/K01739/K02045/K02046/K02047/K02048	26
Metabolism	Energy metabolism	ko00196	Photosynthesis - antenna proteins	0.0120706	42/14222	8.03395e-06	3.74918e-05	2.59968e-05	K02092/K02093/K02094/K02095/K02096/K02097/K02284/K02285/K02286/K02287/K02288/K02289/K02290	13
Metabolism	Global and overview maps	ko01200	Carbon metabolism	0.134633	376/14222	1.05981e-66	2.67072e-64	1.85188e-64	K00018/K00023/K00024/K00027/K00029/K00030/K00031/K00033/K00034/K00036/K00058/K00074/K00116/K00121/K00122/K00123/K00124/K00125/K00127/K00131/K00134/K00140/K00148/K00150/K00161/K00162/K00163/K00164/K00169/K00170/K00171/K00172/K00174/K00175/K00176/K00177/K00194/K00196/K00197/K00198/K00209/K00232/K00239/K00240/K00241/K00242/K00244/K00245/K00246/K00247/K00248/K00261/K00281/K00282/K00283/K00297/K00317/…	145
Metabolism	Global and overview maps	ko01230	Biosynthesis of amino acids	0.106778	241/14222	7.52252e-65	9.47838e-63	6.57231e-63	K00003/K00013/K00014/K00030/K00031/K00052/K00053/K00058/K00133/K00134/K00145/K00147/K00150/K00215/K00220/K00265/K00266/K00286/K00290/K00500/K00548/K00549/K00600/K00611/K00615/K00616/K00619/K00620/K00640/K00641/K00651/K00674/K00765/K00766/K00789/K00800/K00812/K00813/K00817/K00818/K00821/K00826/K00831/K00832/K00836/K00841/K00850/K00872/K00873/K00891/K00918/K00927/K00928/K00930/K00931/K00948/K01079/…	115
Metabolism	Global and overview maps	ko01240	Biosynthesis of cofactors	0.111421	375/14222	4.91752e-45	4.13072e-43	2.86424e-43	K00002/K00012/K00059/K00077/K00082/K00097/K00128/K00208/K00226/K00228/K00230/K00231/K00254/K00275/K00278/K00287/K00355/K00382/K00453/K00457/K00568/K00595/K00600/K00606/K00609/K00610/K00643/K00647/K00652/K00762/K00763/K00767/K00768/K00788/K00789/K00793/K00794/K00796/K00798/K00826/K00831/K00833/K00858/K00859/K00867/K00868/K00878/K00939/K00940/K00941/K00946/K00949/K00950/K00954/K00963/K00966/K00969/…	120
Metabolism	Global and overview maps	ko01210	2-Oxocarboxylic acid metabolism	0.0445682	113/14222	1.07251e-24	3.00304e-23	2.08231e-23	K00030/K00031/K00052/K00053/K00133/K00145/K00161/K00162/K00163/K00164/K00166/K00167/K00169/K00170/K00171/K00172/K00174/K00175/K00176/K00177/K00186/K00382/K00619/K00620/K00627/K00658/K00812/K00813/K00818/K00821/K00826/K00830/K00836/K00928/K00930/K01438/K01575/K01616/K01647/K01649/K01652/K01653/K01659/K01681/K01682/K01687/K01703/K01704	48
Metabolism	Global and overview maps	ko01232	Nucleotide metabolism	0.0371402	123/14222	6.05996e-16	8.983e-15	6.22881e-15	K00087/K00088/K00364/K00525/K00526/K00527/K00560/K00756/K00757/K00758/K00759/K00760/K00761/K00769/K00856/K00857/K00876/K00892/K00939/K00940/K00942/K00943/K00945/K01081/K01129/K01239/K01241/K01250/K01485/K01486/K01487/K01488/K01489/K01493/K01494/K01520/K01756/K01937/K01939/K01951	40
Metabolism	Global and overview maps	ko01212	Fatty acid metabolism	0.0232126	84/14222	1.46478e-09	1.05894e-08	7.34273e-09	K00059/K00208/K00209/K00232/K00248/K00249/K00255/K00507/K00626/K00632/K00645/K00647/K00648/K00667/K01692/K01716/K01782/K01825/K01897/K01961/K01962/K01963/K02160/K02371/K02372	25
Metabolism	Global and overview maps	ko01250	Biosynthesis of nucleotide sugars	0.0352832	211/14222	4.40745e-07	2.48693e-06	1.72444e-06	K00012/K00066/K00067/K00075/K00523/K00790/K00820/K00844/K00845/K00847/K00849/K00884/K00886/K00963/K00965/K00966/K00971/K00972/K00973/K00975/K00978/K00979/K00983/K00992/K01627/K01654/K01709/K01710/K01711/K01784/K01790/K01791/K01809/K01810/K01835/K01840/K01854/K02377	38
Metabolism	Glycan biosynthesis and metabolism	ko00541	Biosynthesis of various nucleotide sugars	0.0176416	99/14222	0.000137767	0.000569137	0.00039464	K00012/K00067/K00523/K00963/K00971/K00973/K00978/K00983/K01654/K01709/K01710/K01711/K01784/K01790/K01791/K01809/K01840/K01854/K02377	19
Metabolism	Glycan biosynthesis and metabolism	ko00511	Other glycan degradation	0.00649954	22/14222	0.000868019	0.00327631	0.0022718	K01186/K01190/K01191/K01192/K01201/K01206/K01444	7
Metabolism	Glycan biosynthesis and metabolism	ko00550	Peptidoglycan biosynthesis	0.0102136	53/14222	0.00177202	0.00637927	0.00442339	K00075/K00687/K00790/K00806/K00887/K01000/K01921/K01924/K01925/K01928/K01929	11
Metabolism	Glycan biosynthesis and metabolism	ko00531	Glycosaminoglycan degradation	0.00464253	15/14222	0.00389743	0.0132723	0.00920305	K01135/K01195/K01197/K01205/K01207	5
Metabolism	Lipid metabolism	ko00061	Fatty acid biosynthesis	0.0148561	39/14222	7.46975e-09	5.22882e-08	3.62567e-08	K00059/K00208/K00209/K00645/K00647/K00648/K00667/K01071/K01716/K01897/K01961/K01962/K01963/K02160/K02371/K02372	16
Metabolism	Lipid metabolism	ko00071	Fatty acid degradation	0.0148561	59/14222	5.11674e-06	2.52827e-05	1.7531e-05	K00001/K00121/K00128/K00232/K00248/K00249/K00252/K00255/K00496/K00529/K00626/K00632/K01692/K01782/K01825/K01897	16
Metabolism	Lipid metabolism	ko00564	Glycerophospholipid metabolism	0.0213556	117/14222	1.90139e-05	8.40616e-05	5.82883e-05	K00057/K00096/K00105/K00111/K00112/K00113/K00631/K00655/K00901/K00968/K00980/K00981/K00995/K00998/K01004/K01048/K01058/K01095/K01096/K01114/K01126/K01521/K01613	23
Metabolism	Metabolism of cofactors and vitamins	ko00670	One carbon pool by folate	0.0222841	65/14222	1.9242e-11	1.79592e-10	1.24529e-10	K00130/K00281/K00282/K00283/K00287/K00297/K00382/K00547/K00548/K00560/K00600/K00602/K00603/K00605/K00789/K01251/K01433/K01491/K01492/K01697/K01746/K01758/K01934/K01938	24
Metabolism	Metabolism of cofactors and vitamins	ko00860	Porphyrin metabolism	0.0334262	142/14222	6.39283e-11	5.19675e-10	3.60343e-10	K00214/K00218/K00228/K00230/K00231/K00510/K00595/K00643/K00768/K00798/K01195/K01599/K01698/K01719/K01749/K01772/K01845/K01885/K02188/K02189/K02190/K02191/K02224/K02225/K02226/K02227/K02228/K02229/K02230/K02231/K02232/K02233/K02259/K02302/K02303/K02304	36
Metabolism	Metabolism of cofactors and vitamins	ko00770	Pantothenate and CoA biosynthesis	0.0167131	45/14222	1.40156e-09	1.05894e-08	7.34273e-09	K00053/K00077/K00128/K00606/K00826/K00859/K00867/K00954/K00997/K01464/K01579/K01598/K01652/K01653/K01687/K01918/K01922/K02318	18
Metabolism	Metabolism of cofactors and vitamins	ko00785	Lipoic acid metabolism	0.0129991	31/14222	1.46512e-08	9.71603e-08	6.7371e-08	K00161/K00162/K00163/K00164/K00166/K00167/K00281/K00282/K00283/K00382/K00605/K00627/K00658/K01616	14
Metabolism	Metabolism of cofactors and vitamins	ko00780	Biotin metabolism	0.0102136	24/14222	4.44095e-07	2.48693e-06	1.72444e-06	K00059/K00208/K00647/K00652/K00833/K01012/K01906/K01935/K02169/K02170/K02372	11
Metabolism	Metabolism of cofactors and vitamins	ko00730	Thiamine metabolism	0.00835655	36/14222	0.00115009	0.00426209	0.00295533	K00788/K00878/K00939/K00941/K00946/K00949/K01077/K01078/K01662	9
Metabolism	Metabolism of cofactors and vitamins	ko00740	Riboflavin metabolism	0.00928505	54/14222	0.00665707	0.0220734	0.0153057	K00082/K00299/K00484/K00793/K00794/K00878/K01078/K01093/K01497/K01515	10
Metabolism	Metabolism of cofactors and vitamins	ko00790	Folate biosynthesis	0.0120706	84/14222	0.0102019	0.0329601	0.0228545	K00287/K00500/K00796/K00950/K01077/K01113/K01495/K01497/K01633/K01664/K01665/K01724/K01737	13
Metabolism	Metabolism of cofactors and vitamins	ko00760	Nicotinate and nicotinamide metabolism	0.0129991	97/14222	0.0142384	0.0454186	0.0314932	K00135/K00278/K00322/K00324/K00325/K00763/K00767/K00858/K00952/K00969/K01081/K01799/K01916/K01950	14
Metabolism	Metabolism of other amino acids	ko00450	Selenocompound metabolism	0.0129991	36/14222	1.46359e-07	8.99575e-07	6.23765e-07	K00384/K00548/K00549/K00955/K00956/K00957/K00958/K01008/K01042/K01739/K01758/K01760/K01761/K01874	14
Metabolism	Metabolism of other amino acids	ko00480	Glutathione metabolism	0.0157846	57/14222	5.98093e-07	3.2068e-06	2.22359e-06	K00031/K00032/K00033/K00036/K00383/K00432/K00681/K00797/K00799/K01255/K01256/K01270/K01460/K01469/K01581/K01919/K01920	17
Metabolism	Metabolism of other amino acids	ko00410	beta-Alanine metabolism	0.0139276	46/14222	7.66018e-07	4.02159e-06	2.78857e-06	K00128/K00137/K00140/K00232/K00248/K00276/K00822/K00823/K01464/K01579/K01580/K01692/K01782/K01825/K01918	15
Metabolism	Metabolism of other amino acids	ko00470	D-Amino acid metabolism	0.0120706	55/14222	0.000181377	0.000737212	0.000511183	K00285/K00824/K01425/K01586/K01753/K01775/K01776/K01777/K01778/K01779/K01844/K01921/K01925	13
Metabolism	Metabolism of terpenoids and polyketides	ko00900	Terpenoid backbone biosynthesis	0.0148561	63/14222	1.28091e-05	5.76409e-05	3.99682e-05	K00021/K00054/K00099/K00626/K00795/K00805/K00806/K00869/K00919/K00938/K00991/K01597/K01641/K01662/K01770/K01823	16
NA	NA	ko01310	Nitrogen cycle	0.0102136	39/14222	0.000103582	0.000442418	0.000306772	K00362/K00363/K00366/K00367/K00368/K00370/K00371/K00372/K00374/K00376/K02305	11
NA	NA	ko04981	Folate transport and metabolism	0.00557103	24/14222	0.0076544	0.0250508	0.0173702	K00287/K00547/K00548/K00560/K00600/K01934	6
Metabolism	Nucleotide metabolism	ko00230	Purine metabolism	0.0538533	223/14222	2.42702e-17	4.36863e-16	3.02921e-16	K00073/K00087/K00088/K00364/K00525/K00526/K00527/K00602/K00759/K00760/K00764/K00769/K00839/K00856/K00860/K00892/K00926/K00939/K00940/K00942/K00948/K00951/K00955/K00956/K00957/K00958/K01081/K01119/K01129/K01139/K01239/K01241/K01428/K01429/K01430/K01466/K01477/K01483/K01486/K01487/K01488/K01492/K01515/K01524/K01525/K01588/K01589/K01756/K01768/K01835/K01839/K01923/K01933/K01939/K01945/K01951/K01952/…	58
Metabolism	Nucleotide metabolism	ko00240	Pyrimidine metabolism	0.0297122	114/14222	4.1728e-11	3.62602e-10	2.51428e-10	K00226/K00254/K00525/K00526/K00527/K00560/K00609/K00610/K00756/K00757/K00758/K00761/K00762/K00857/K00876/K00940/K00943/K00945/K01081/K01119/K01250/K01464/K01465/K01485/K01489/K01493/K01494/K01520/K01591/K01937/K01955/K01956	32
Genetic Information Processing	Replication and repair	ko03030	DNA replication	0.0129991	60/14222	0.000120023	0.000504096	0.00034954	K01972/K02314/K02316/K02322/K02323/K02335/K02338/K02339/K02340/K02341/K02342/K02343/K02344/K02345	14
Genetic Information Processing	Replication and repair	ko03430	Mismatch repair	0.00928505	44/14222	0.00137284	0.00501385	0.00347661	K01141/K01972/K02338/K02339/K02340/K02341/K02342/K02343/K02344/K02345	10
Genetic Information Processing	Translation	ko00970	Aminoacyl-tRNA biosynthesis	0.0222841	66/14222	2.80909e-11	2.52818e-10	1.75304e-10	K00604/K01042/K01866/K01867/K01868/K01869/K01870/K01872/K01873/K01874/K01875/K01876/K01878/K01879/K01880/K01881/K01883/K01885/K01886/K01887/K01889/K01890/K01892/K01893	24
Metabolism	Xenobiotics biodegradation and metabolism	ko00983	Drug metabolism - other enzymes	0.0129991	32/14222	2.42368e-08	1.52692e-07	1.05876e-07	K00088/K00569/K00757/K00758/K00760/K00799/K00857/K00876/K00940/K01195/K01464/K01489/K01520/K01951	14
Metabolism	Xenobiotics biodegradation and metabolism	ko00643	Styrene degradation	0.00928505	25/14222	6.78429e-06	3.28777e-05	2.27974e-05	K00146/K00446/K00451/K01026/K01039/K01040/K01426/K01501/K01555/K01800	10
Metabolism	Xenobiotics biodegradation and metabolism	ko00362	Benzoate degradation	0.0204271	115/14222	4.43988e-05	0.000192905	0.000133761	K00074/K00217/K00252/K00446/K00448/K00449/K00481/K00529/K00626/K00632/K01031/K01055/K01075/K01607/K01615/K01666/K01692/K01782/K01821/K01825/K01856/K01857	22
Metabolism	Xenobiotics biodegradation and metabolism	ko00930	Caprolactam degradation	0.00649954	22/14222	0.000868019	0.00327631	0.0022718	K00002/K00496/K01053/K01453/K01692/K01782/K01825	7
Metabolism	Xenobiotics biodegradation and metabolism	ko00633	Nitrotoluene degradation	0.00557103	23/14222	0.00612607	0.0205836	0.0142727	K00169/K00170/K00171/K00172/K00196/K00198	6

## Sheet: 6
Upregulated pathways d 42: NC + 500 FTU/kg vs. NC
Category	Subcategory	ID	Description	Gene Ratio	Bg Ratio	pvalue	p.adjust	qvalue	GeneID	Count
Metabolism	Amino acid metabolism	ko00260	Glycine, serine and threonine metabolism	0.5	109/14222	8.61333e-06	9.47466e-05	9.06666e-06	K00108/K01754/K02204	3
Metabolism	Amino acid metabolism	ko00290	Valine, leucine and isoleucine biosynthesis	0.166667	19/14222	0.00799043	0.0219737	0.00210274	K01754	1
Metabolism	Amino acid metabolism	ko00310	Lysine degradation	0.166667	98/14222	0.0406457	0.0496781	0.00475388	K01034	1
Metabolism	Global and overview maps	ko01230	Biosynthesis of amino acids	0.333333	241/14222	0.00410104	0.0150372	0.00143896	K01754/K02204	2
Metabolism	Metabolism of cofactors and vitamins	ko00670	One carbon pool by folate	0.166667	65/14222	0.0271156	0.047141	0.0045111	K00108	1
Genetic Information Processing	Replication and repair	ko03030	DNA replication	0.333333	60/14222	0.000259702	0.00142836	0.000136685	K02319/K02337	2
Genetic Information Processing	Replication and repair	ko03430	Mismatch repair	0.166667	44/14222	0.018423	0.0405306	0.00387853	K02337	1
Genetic Information Processing	Replication and repair	ko03440	Homologous recombination	0.166667	72/14222	0.0299988	0.047141	0.0045111	K02337	1
Metabolism	Xenobiotics biodegradation and metabolism	ko00627	Aminobenzoate degradation	0.166667	89/14222	0.0369713	0.0496781	0.00475388	K01034	1

## Sheet: 7
Downregulated pathways d 42: NC + 1,500 FTU/kg vs. NC
Category	Subcategory	ID	Description	Gene Ratio	Bg Ratio	pvalue	p.adjust	qvalue	GeneID	Count
Metabolism	Amino acid metabolism	ko00300	Lysine biosynthesis	0.25	48/14222	0.0134334	0.0293794	0.00294531	K00003	1
Metabolism	Amino acid metabolism	ko00350	Tyrosine metabolism	0.25	84/14222	0.0234193	0.0366516	0.00367434	K00001	1
Metabolism	Amino acid metabolism	ko00260	Glycine, serine and threonine metabolism	0.25	109/14222	0.0303092	0.0391376	0.00392357	K00003	1
Metabolism	Amino acid metabolism	ko00270	Cysteine and methionine metabolism	0.25	127/14222	0.0352474	0.0411219	0.0041225	K00003	1
Metabolism	Carbohydrate metabolism	ko00010	Glycolysis / Gluconeogenesis	0.5	107/14222	0.000333169	0.00540165	0.000541519	K00001/K00002	2
Metabolism	Carbohydrate metabolism	ko00620	Pyruvate metabolism	0.5	133/14222	0.000514443	0.00540165	0.000541519	K00001/K00002	2
Metabolism	Carbohydrate metabolism	ko00053	Ascorbate and aldarate metabolism	0.25	62/14222	0.0173259	0.0303203	0.00303963	K00002	1
Metabolism	Carbohydrate metabolism	ko00040	Pentose and glucuronate interconversions	0.25	90/14222	0.0250762	0.0366516	0.00367434	K00002	1
Metabolism	Carbohydrate metabolism	ko00650	Butanoate metabolism	0.25	114/14222	0.0316828	0.0391376	0.00392357	K00004	1
Metabolism	Global and overview maps	ko01220	Degradation of aromatic compounds	0.5	215/14222	0.00133783	0.0093648	0.000938828	K00001/K00002	2
Metabolism	Lipid metabolism	ko00071	Fatty acid degradation	0.25	59/14222	0.0164928	0.0303203	0.00303963	K00001	1
Metabolism	Lipid metabolism	ko00561	Glycerolipid metabolism	0.25	94/14222	0.0261797	0.0366516	0.00367434	K00002	1
Metabolism	Metabolism of cofactors and vitamins	ko00830	Retinol metabolism	0.25	50/14222	0.0139902	0.0293794	0.00294531	K00001	1
Metabolism	Xenobiotics biodegradation and metabolism	ko00930	Caprolactam degradation	0.25	22/14222	0.0061739	0.0284631	0.00285345	K00002	1
Metabolism	Xenobiotics biodegradation and metabolism	ko00982	Drug metabolism - cytochrome P450	0.25	25/14222	0.00701358	0.0284631	0.00285345	K00001	1
Metabolism	Xenobiotics biodegradation and metabolism	ko00626	Naphthalene degradation	0.25	29/14222	0.00813232	0.0284631	0.00285345	K00001	1
Metabolism	Xenobiotics biodegradation and metabolism	ko00980	Metabolism of xenobiotics by cytochrome P450	0.25	34/14222	0.00952941	0.0285882	0.00286599	K00001	1
Metabolism	Xenobiotics biodegradation and metabolism	ko00625	Chloroalkane and chloroalkene degradation	0.25	43/14222	0.0120405	0.0293794	0.00294531	K00001	1
